# Supplementary material for: Xylella fastidiosa subsp. pauca Strains Fb7 and 9a5c from Citrus Display Differential Behavior, Secretome, and Plant Virulence
Source: Int J Mol Sci. 2020 Sep 15;21(18):6769. doi: 10.3390/ijms21186769 (PMC7555403; doi:10.3390/ijms21186769)
Supplement: Supplementary file 1 [file ijms-21-06769-s001.zip]

Archive with 2 entries (2 files):
- Supplementary Figures -- Souza et al.docx
- Supplementary Tables -- Souza et al.xlsx
