# Supplementary material for: Xylella fastidiosa subsp. pauca Strains Fb7 and 9a5c from Citrus Display Differential Behavior, Secretome, and Plant Virulence
Source: Int J Mol Sci. 2020 Sep 15;21(18):6769. doi: 10.3390/ijms21186769 (PMC7555403; doi:10.3390/ijms21186769)
Supplement: Supplementary file 1 [file ijms-21-06769-s001.zip › Supplementary Tables -- Souza et al.xlsx]

## Sheet: Index
Supplementary tables for Sousa et al., 2020 "Xylella fastidiosa strains Fb7 and 9a5c from citrus display differential behavior, secretome and plant virulence"
Index
Table S1. Proteome data from Xylella fastidiosa Fb7 and 9a5c total cellular extracts.
Table S2. Proteome data from Xylella fastidiosa Fb7 and 9a5c secreted extracts.
Table S3. Selected proteins with differential abundance between strains Fb7 and 9a5c.
Table S4. Correlation matrices of samples used for proteomics.
Table S5. Gene ontology analysis of proteins with differential abundance.
Table S6. Oligonucleotides used for RT-qPCR.

## Sheet: Table S1 - Cellular
Protein cluster	Identified Proteins (1037)	IMG Accession Number*	Alternate ID	Molecular Weight	Total Spectrum Count	Exclusive Unique Spectrum Count	Permutation Test (p-value) (p < 0.05000)	Log2 Fold Change by Category (Fb7 / 9a5c)	9a5c_1	9a5c_2	9a5c_3	Fb7_1	Fb7_2	Fb7_3
1	Cluster of Serum albumin OS=Bos taurus GN=ALB PE=1 SV=4 (ALBU_BOVIN)	ALBU_BOVIN [2]	ALB	69 kDa	5063	260	< 0.0001	0.9	15.16	15.89	15.59	17.01	16.38	16.15
1.1	Serum albumin OS=Bos taurus GN=ALB PE=1 SV=4	ALBU_BOVIN	ALB	69 kDa	5052	237	< 0.0001	0.93	15.11	15.86	15.55	16.96	16.34	16.1
1.2	Serum albumin OS=Homo sapiens GN=ALB PE=1 SV=2	ALBU_HUMAN	ALB	69 kDa	355	4	0.003	1.07	16.11	17.68	17.51	18.78	17.66	18.4
2	Antithrombin-III OS=Homo sapiens GN=SERPINC1 PE=1 SV=1	ANT3_HUMAN	SERPINC1	53 kDa	5	3	0.002	0.33	17.23	17.43	17.53	17.6	17.94	17.64
3	Alpha-S1-casein OS=Bos taurus GN=CSN1S1 PE=1 SV=2	CASA1_BOVIN	CSN1S1	25 kDa	536	78	0.0009	0.3	15.91	16.2	15.84	16.44	16.05	16.28
4	Alpha-S2-casein OS=Bos taurus GN=CSN1S2 PE=1 SV=2	CASA2_BOVIN	CSN1S2	26 kDa	441	57	< 0.0001	-0.37	17.51	17.88	17.21	17.07	16.95	17.37
5	Beta-casein OS=Bos taurus GN=CSN2 PE=1 SV=2	CASB_BOVIN	CSN2	25 kDa	508	77	0.14	0.13	16.38	16.63	16.17	16.6	16.24	16.65
6	Kappa-casein OS=Bos taurus GN=CSN3 PE=1 SV=1	CASK_BOVIN	CSN3	21 kDa	179	32	0.00016	0.25	16.05	16.28	15.95	16.4	16.29	16.38
7	Fatty acid-binding protein, heart OS=Homo sapiens GN=FABP3 PE=1 SV=4	FABPH_HUMAN	FABP3	15 kDa	7	2	0.001	0.9	16.58	16.83	16.63	17.48	17.41	17.87
8	Keratin, type I cytoskeletal 9 OS=Homo sapiens GN=KRT9 PE=1 SV=3	K1C9_HUMAN	KRT9	62 kDa	46	10	0.005	0.53	15.77	15.63	15.27	16.22	15.18	16.73
9	Cluster of Keratin, type I cytoskeletal 10 OS=Homo sapiens GN=KRT10 PE=1 SV=6 (K1C10_HUMAN)	K1C10_HUMAN [2]	KRT10	60 kDa	139	30	0.092	-0.32	15.9	17.99	14.48	15.62	15.18	16.16
9.1	Keratin, type I cytoskeletal 10 OS=Homo sapiens GN=KRT10 PE=1 SV=6	K1C10_HUMAN	KRT10	60 kDa	138	26	0.065	-0.42	15.92	18.06	14.4	15.58	15.14	16.11
9.2	Keratin, type I cytoskeletal 15 OS=Ovis aries GN=KRT15 PE=2 SV=1	K1C15_SHEEP	KRT15	49 kDa	12	1	0.1	1.06	15.74	15.68	15.41	16.59	16.58	16.84
10	Cluster of Keratin, type I microfibrillar 48 kDa, component 8C-1 OS=Ovis aries PE=1 SV=2 (K1M1_SHEEP)	K1M1_SHEEP		47 kDa	2	2	0.035	0.67	15.46	16.35	16.15	16.94	16.28	16.85
10.1	Keratin, type I cuticular Ha1 OS=Homo sapiens GN=KRT31 PE=2 SV=3	K1H1_HUMAN	KRT31	47 kDa	2	1	0.035	0.67	15.46	16.35	16.15	16.94	16.28	16.85
11	Keratin, type II cytoskeletal 1 OS=Homo sapiens GN=KRT1 PE=1 SV=6	K2C1_HUMAN	KRT1	66 kDa	132	36	0.041	-0.1	16.73	18.44	15.82	16.78	16.08	17.3
12	Keratin, type II cytoskeletal 2 epidermal OS=Homo sapiens GN=KRT2 PE=1 SV=2	K22E_HUMAN	KRT2	66 kDa	83	27	0.011	-0.32	16.22	17.24	15.05	15.86	15.43	16.23
13	Lysozyme C OS=Gallus gallus GN=LYZ PE=1 SV=1	LYSC_CHICK	LYZ	16 kDa	2	2	0.67	0.09	16.19	15.38	15.35	17.3	14.99	15.37
14	Lysyl endopeptidase OS=Pseudomonas aeruginosa (strain ATCC 15692 / PAO1 / 1C / PRS 101 / LMG 12228) GN=prpL PE=1 SV=1	LYSC_PSEAE	prpL	48 kDa	1007	74	< 0.0001	0.29	14.78	14.9	15.1	15.45	14.98	15.18
15	Glutamate dehydrogenase 1, mitochondrial OS=Bos taurus GN=GLUD1 PE=1 SV=2	REVERSE_DHE3_BOVIN-DECOY		62 kDa	5	2	0.001	0.67	15.18	15.65	15.27	16.18	15.8	16.14
16	| Predicted esterase of the alpha-beta hydrolase superfamily	REVERSE_XF9a_00051-DECOY		37 kDa	7	3	0.008	0.56	15.56	15.7	16.06	16.6	16.13	16.29
17	| Arabinose efflux permease	REVERSE_XF9a_00077-DECOY		48 kDa	2	2	0.015	0.94	15.89	16.55	16.27	17.05	17.3	17.12
18	| arginine decarboxylase, biosynthetic	REVERSE_XF9a_00127-DECOY		69 kDa	2	2	0.023	0.2	16.09	16.08	16.16	16.39	16.23	16.3
19	| Cation/multidrug efflux pump	REVERSE_XF9a_00225-DECOY		111 kDa	4	3	0.94	0.01	16.51	16.71	16.99	16.97	16.67	16.6
20	| 3,4-dihydroxy-2-butanone 4-phosphate synthase	REVERSE_XF9a_00880-DECOY		41 kDa	2	2	0.003	-0.68	20	20.02	20.19	19.29	19.7	19.18
21	| Chemotaxis protein histidine kinase and related kinases	REVERSE_XF9a_01844-DECOY		190 kDa	2	2	0.31	0.21	16.72	16.98	16.66	16.87	16.94	17.17
22	| Dipeptidyl aminopeptidases/acylaminoacyl-peptidases	REVERSE_XF9a_02148-DECOY		76 kDa	2	2	0.6	0.09	16.4	16.26	16.54	16.33	16.67	16.47
23	Cationic trypsin OS=Bos taurus PE=1 SV=3	TRY1_BOVIN		26 kDa	71	21	< 0.0001	0.31	15.8	15.85	16.01	16.32	16.14	16.11
24	Trypsin OS=Sus scrofa PE=1 SV=1	TRYP_PIG		24 kDa	83	18	0.002	0.17	16.44	16.54	16.75	16.97	16.56	16.71
25	| DNA polymerase III, beta subunit	XF9a_00002		42 kDa	206	47	0.82	0	17.53	17.66	17.72	17.49	17.74	17.64
26	| DNA gyrase, B subunit	XF9a_00005		90 kDa	17	4	0.001	0.61	13.86	13.84	13.48	14.36	13.88	14.76
27	| Peptidase family M48.	XF9a_00007		29 kDa	14	5	0.002	-0.35	14.95	14.93	15.18	14.64	14.64	14.69
28	| Uncharacterized enzyme of heme biosynthesis	XF9a_00008		44 kDa	42	11	0.00058	-0.25	16.4	15.96	16.36	16.26	15.82	15.89
29	| TonB family C-terminal domain	XF9a_00009		24 kDa	60	14	0.3	-0.18	17.17	16.82	17.35	16.98	17	16.8
30	| Biopolymer transport proteins	XF9a_00010		27 kDa	133	18	0.002	-0.28	16.43	16.41	16.41	15.91	16.06	16.43
31	| Biopolymer transport protein	XF9a_00011		16 kDa	29	9	0.58	0.03	17.03	16.74	17.09	16.92	16.99	17.04
32	| Biopolymer transport protein	XF9a_00012		15 kDa	20	6	0.001	-0.5	16.36	15.9	16.21	15.76	15.44	15.66
33	| Coproporphyrinogen III oxidase	XF9a_00015		35 kDa	31	10	< 0.0001	0.39	16.83	16.6	17.02	17.21	17.24	17.21
34	| phospho-2-dehydro-3-deoxyheptonate aldolase	XF9a_00022		40 kDa	162	31	< 0.0001	0.65	16.11	15.97	15.75	16.56	16.57	16.67
35	| prepilin-type N-terminal cleavage/methylation domain	XF9a_00025		20 kDa	23	7	0.0001	-0.81	16.04	15.89	16.06	15.17	15.2	15.28
36	| prepilin-type N-terminal cleavage/methylation domain	XF9a_00027		34 kDa	6	3	< 0.0001	3.99	12.48	12.66	12.55	16.53	16.81	16.6
37	| orotidine 5''-phosphate decarboxylase, subfamily 1	XF9a_00031		26 kDa	23	3	0.002	0.9	11.9	12.29	11.82	12.8	12.96	13
38	| Aspartate/tyrosine/aromatic aminotransferase	XF9a_00032		44 kDa	104	27	0.053	0.05	17.03	16.96	16.84	16.97	16.93	16.99
39	| Acetyltransferases, including N-acetylases of ribosomal proteins	XF9a_00036		20 kDa	23	5	0.001	0.63	15.72	15.9	15.7	15.84	16.48	17.03
40	| transcription-repair coupling factor (mfd)	XF9a_00037		132 kDa	16	8	< 0.0001	0.66	15.24	15.33	15.02	15.87	15.52	16.21
41	| acetyl-CoA carboxylase, biotin carboxylase subunit	XF9a_00040		49 kDa	121	37	< 0.0001	0.17	16.57	16.4	16.57	16.64	16.7	16.7
42	| Hemoglobin-like flavoprotein	XF9a_00043		44 kDa	176	28	0.12	-0.05	16.86	16.49	16.12	16.36	16.29	16.52
43	| pyridoxine 5''-phosphate synthase	XF9a_00047		28 kDa	16	6	< 0.0001	0.25	16.01	16.07	16.03	16.31	16.28	16.27
44	| biotin synthase	XF9a_00050		38 kDa	8	2	0.79	-0.02	15.82	15.79	15.62	15.75	15.7	15.69
45	| Predicted esterase of the alpha-beta hydrolase superfamily	XF9a_00051		37 kDa	9	5	0.1	-0.18	16.58	16.67	16.64	16.43	16.44	16.48
46	| signal recognition particle protein	XF9a_00064		49 kDa	25	7	< 0.0001	0.65	16.37	16.49	16.25	16.94	16.94	17.25
47	| P pilus assembly protein, pilin FimA	XF9a_00068		37 kDa	18	7	< 0.0001	-1.97	15.77	15.27	15.86	13.62	13.46	13.66
48	| P pilus assembly protein, pilin FimA	XF9a_00069		37 kDa	50	14	< 0.0001	-2.74	16.33	15.92	16.75	13.49	13.71	13.49			&noErrorFlag=1&seqstatus=&domainfilter=&selectType=allIsolates&taxonChoice=allIsolates&data_type=&file=g.locus_tag_list120424
49	| P pilus assembly protein, pilin FimA	XF9a_00071		37 kDa	22	8	< 0.0001	-1.59	16.94	16.6	17.12	15.15	15.32	15.32
50	| P pilus assembly protein, porin PapC	XF9a_00072		98 kDa	190	49	< 0.0001	-1.78	16.71	16.6	16.86	14.88	14.87	14.97
51	| P pilus assembly protein, chaperone PapD	XF9a_00073		29 kDa	187	32	< 0.0001	-1.95	17.86	17.45	18.09	15.79	15.89	15.83
52	| P pilus assembly protein, pilin FimA	XF9a_00074		19 kDa	34	7	< 0.0001	-2.62	15.12	15.1	15.53	12.56	12.53	12.63
53	| competence/damage-inducible protein CinA C-terminal domain	XF9a_00076		17 kDa	13	4	0.002	0.42	17.34	17.27	17.58	17.67	17.94	17.82
54	| GTP-binding protein HflX	XF9a_00078		50 kDa	4	2	0.00078	0.9	15.14	15.55	15.45	16.7	16.18	16.39
55	| RNA chaperone Hfq	XF9a_00079		10 kDa	9	3	0.00093	1.01	14.23	15.11	15.19	15.98	15.99	16.02
56	| dihydropteroate synthase	XF9a_00081		32 kDa	31	13	0.74	0.02	17.79	18.08	17.78	17.82	17.83	18.07
57	| ATP-dependent metalloprotease FtsH	XF9a_00082		71 kDa	58	18	0.42	-0.05	16.23	16.08	15.95	16.09	15.7	16.3
58	| Predicted RNA-binding protein containing KH domain, possibly ribosomal protein	XF9a_00084		11 kDa	9	3	0.001	0.41	16.34	16.26	16.4	16.54	16.83	16.88
59	| dihydroxy-acid dehydratase	XF9a_00086		65 kDa	88	28	0.29	-0.05	16.87	16.83	17.14	16.93	16.96	16.82
60	| ribosomal protein S16	XF9a_00094		10 kDa	11	3	0.037	0.87	15.88	15.5	15.79	15.78	16.88	16.99
61	| 16S rRNA processing protein RimM	XF9a_00095		19 kDa	19	7	0.00014	0.42	15.97	15.89	15.81	16.21	16.28	16.45
62	| tRNA (guanine-N1)-methyltransferase	XF9a_00096		33 kDa	9	2	0.027	0.34	15.05	14.73	15.23	15.24	15.5	15.3
63	| ribosomal protein L19, bacterial type	XF9a_00097		15 kDa	38	10	< 0.0001	0.66	16.11	16.07	15.96	16.5	16.62	17.03
64	| methionine aminopeptidase, type I	XF9a_00099		29 kDa	38	9	0.088	0.12	16.75	16.5	16.82	16.81	16.77	16.83
65	| 2,3,4,5-tetrahydropyridine-2,6-dicarboxylate N-succinyltransferase	XF9a_00100		32 kDa	91	16	< 0.0001	-0.27	17.56	17.42	17.43	17.13	17.18	17.28
66	| transcriptional regulator, Spx/MgsR family	XF9a_00101		13 kDa	4	3	0.004	-0.31	18.03	18	17.8	17.65	17.6	17.64
67	| succinyl-diaminopimelate desuccinylase, proteobacterial clade	XF9a_00102		41 kDa	113	18	1	-0.14	16.2	16.14	16.29	16.08	16.14	16.05
68	| asparagine synthase (glutamine-hydrolyzing)	XF9a_00103		63 kDa	229	42	< 0.0001	0.36	16.13	15.93	15.53	16.24	16.15	16.36
69	| parallel beta-helix repeat (two copies)	XF9a_00104		38 kDa	77	23	< 0.0001	0.9	16.57	16.23	16.25	17.27	17.3	17.2
70	| protein RecA	XF9a_00108		38 kDa	6	3	0.001	0.44	15.25	15.31	15.28	15.59	15.67	15.89
71	| alanine--tRNA ligase	XF9a_00109		96 kDa	19	9	< 0.0001	0.41	16.5	16.46	16.15	16.83	16.48	17
72	| carbon storage regulator (csrA)	XF9a_00110		8 kDa	17	3	0.76	0.03	15.7	14.65	15.29	15.16	15.52	15.1
73	| Zn-dependent oligopeptidases	XF9a_00112		76 kDa	172	36	0.6	0.02	16.74	16.71	16.59	16.7	16.54	16.84
74	| copper-resistance protein, CopA family	XF9a_00114		68 kDa	13	6	< 0.0001	-0.62	16.64	16.71	17.06	16.18	16.14	16.21
75	| Uncharacterized protein involved in copper resistance	XF9a_00115		36 kDa	13	7	< 0.0001	-0.9	16.24	15.98	16.17	15.22	15.17	15.32
76	| valyl-tRNA synthetase	XF9a_00116		111 kDa	24	8	0.44	0.12	15.57	15.85	15.6	15.92	15.59	15.85
77	| DNA polymerase III, chi subunit	XF9a_00118		16 kDa	9	4	0.19	-0.07	17.27	17.21	17.2	17.19	17.12	17.18
78	| Leucyl aminopeptidase	XF9a_00120		52 kDa	171	36	< 0.0001	0.75	17.09	17.15	17.32	17.75	17.82	18.26
79	| glucosamine--fructose-6-phosphate aminotransferase (isomerizing)	XF9a_00124		66 kDa	15	7	0.00041	-0.59	16.73	16.69	16.33	16.03	15.74	16.06
80	| spermidine synthase	XF9a_00126		32 kDa	118	23	0.36	0.06	16.22	16.42	16.4	16.46	16.4	16.29
81	| arginine decarboxylase, biosynthetic	XF9a_00127		69 kDa	36	12	0.048	-0.29	16.48	16.28	16.26	15.94	16.15	16.06
82	| Short-chain alcohol dehydrogenase of unknown specificity	XF9a_00128		27 kDa	10	6	0.11	-0.18	15.6	15.59	15.79	15.49	15.33	15.46
83	| Cell division protein	XF9a_00129		26 kDa	21	5	0.046	-0.23	14.97	14.63	15.3	14.59	14.71	14.86
84	| arginyl-tRNA synthetase	XF9a_00130		65 kDa	38	14	0.057	-0.15	17.47	17.07	16.68	16.9	16.76	17.1
85	| deoxyuridine 5''-triphosphate nucleotidohydrolase (dut)	XF9a_00133		16 kDa	5	3	< 0.0001	1.55	15.61	15.39	15.43	16.9	17.23	16.96
86	| Phosphomannomutase	XF9a_00134		84 kDa	75	21	0.021	-0.15	17	16.79	16.5	16.65	16.38	16.81
87	| hypothetical protein	XF9a_00135		26 kDa	27	8	0.001	0.52	14.45	14.43	14.28	15.28	14.57	14.85
88	| orotate phosphoribosyltransferase	XF9a_00136		24 kDa	79	15	0.39	-0.01	15.98	16.08	16.08	16	16.1	16
89	| conserved hypothetical protein	XF9a_00138		32 kDa	7	2	0.001	0.53	16.76	16.65	16.25	16.95	16.94	17.35
90	| Cysteine protease	XF9a_00139		31 kDa	357	36	< 0.0001	1.68	15.74	16.09	16.4	17.81	17.82	17.81
91	| Predicted molecular chaperone distantly related to HSP70-fold metalloproteases	XF9a_00147		41 kDa	35	11	< 0.0001	0.44	16.47	16.47	16.52	16.9	16.93	16.93
92	| Membrane proteins related to metalloendopeptidases	XF9a_00148		53 kDa	4	2	0.001	0.78	15.25	15.57	15.19	15.96	16.05	16.37
93	| tyrosyl-tRNA synthetase	XF9a_00149		47 kDa	132	25	0.093	-0.09	17.33	16.82	16.63	16.6	17	16.87
94	| peptide chain release factor 3	XF9a_00161		61 kDa	85	27	< 0.0001	0.8	16.49	16.54	16.42	17.32	17.26	17.24
95	| glycine cleavage system T protein	XF9a_00169		41 kDa	24	9	< 0.0001	0.45	17.11	17.1	17.16	17.52	17.54	17.64
96	| Membrane protease subunits, stomatin/prohibitin homologs	XF9a_00171		35 kDa	16	6	0.27	-0.22	16.08	16.17	15.58	15.64	15.37	16.17
97	| 3''(2''),5''-bisphosphate nucleotidase, bacterial	XF9a_00173		29 kDa	7	3	0.00035	0.41	15.29	15.1	15.08	15.39	15.49	15.84
98	| ADP-ribose pyrophosphatase	XF9a_00174		21 kDa	30	11	0.0034	-0.2	16.15	16.21	16.49	16.14	16.07	16.03
99	| adenosylmethionine-8-amino-7-oxononanoate transaminase	XF9a_00175		54 kDa	13	6	< 0.0001	0.62	16.34	16.43	16.32	17.08	16.89	17.01
100	| Uncharacterized protein conserved in bacteria	XF9a_00181		20 kDa	46	12	0.00068	-0.62	18.2	18.12	17.55	17.97	16.9	17.18
101	| 1-acyl-sn-glycerol-3-phosphate acyltransferase	XF9a_00182		24 kDa	2	2	0.062	0.61	14.92	14.54	14.3	15.33	14.72	15.52
102	| Predicted membrane protein	XF9a_00185		17 kDa	3	2	0.001	1.2	16.71	16.99	16.79	18.22	17.91	17.95
103	| acetyl-CoA carboxylase, carboxyl transferase, alpha subunit	XF9a_00186		36 kDa	19	7	0.014	0.21	15.82	15.98	15.72	15.89	16.02	16.25
104	| DNA-directed DNA polymerase III (polc)	XF9a_00187		134 kDa	3	2	0.095	0.51	14.21	14.15	13.78	14.7	14.28	14.8
105	| phosphoribosylaminoimidazole-succinocarboxamide synthase	XF9a_00188		35 kDa	65	17	< 0.0001	0.86	16.15	16.06	15.91	16.84	16.8	17.07
106	| anthranilate synthase component I, non-proteobacterial lineages	XF9a_00191		56 kDa	55	16	< 0.0001	0.6	15.8	15.97	15.98	16.45	16.59	16.52
107	| glutamine amidotransferase of anthranilate synthase or aminodeoxychorismate synthase	XF9a_00192		21 kDa	18	7	< 0.0001	0.32	16.93	16.85	17	17.1	17.32	17.3
108	| anthranilate phosphoribosyltransferase	XF9a_00193		37 kDa	18	9	0.003	0.6	15.7	15.79	15.59	16.49	15.99	16.4
109	| Indole-3-glycerol phosphate synthase	XF9a_00194		29 kDa	49	13	< 0.0001	0.39	16.84	16.54	16.92	17.21	17.24	17.05
110	| Transcriptional regulators	XF9a_00196		19 kDa	10	4	0.00029	-1.63	16.8	16.69	16.28	14.99	14.79	15.06
111	| Xaa-Pro aminopeptidase	XF9a_00199		43 kDa	88	24	1	0.14	16.74	16.7	16.65	16.85	16.86	16.8
112	| Uncharacterized protein conserved in bacteria	XF9a_00200		68 kDa	90	29	< 0.0001	0.37	16.27	16.06	16.26	16.57	16.64	16.59
113	| Uncharacterized protein conserved in bacteria	XF9a_00201		69 kDa	3	2	0.048	0.36	14.66	14.5	14.44	14.83	14.94	14.95
114	| tRNA-guanine transglycosylase, queuosine-34-forming	XF9a_00202		42 kDa	16	7	0.51	-0.16	16.35	16.7	16.51	16.56	16.32	16.31
115	| protein-export membrane protein, SecD/SecF family	XF9a_00204		67 kDa	22	9	0.00037	0.38	16.05	16.05	15.63	16.42	15.89	16.59
116	| protein-export membrane protein SecF	XF9a_00205		35 kDa	15	3	0.023	-0.28	16.43	16.55	16.49	16.11	15.94	16.56
117	| poly(A) polymerase	XF9a_00207		48 kDa	12	5	0.00057	0.63	15.08	15.37	14.74	15.74	15.25	16.13
118	| 3-methyl-2-oxobutanoate hydroxymethyltransferase	XF9a_00209		29 kDa	27	8	< 0.0001	-0.67	17.11	16.97	17.54	16.33	16.53	16.72
119	| pantoate--beta-alanine ligase	XF9a_00210		31 kDa	19	10	0.42	0.05	16.43	16.63	16.53	16.58	16.5	16.68
120	| L-aspartate-alpha-decarboxylase	XF9a_00211		14 kDa	3	2	0.87	0.07	15.6	15.62	15.57	15.51	15.24	16.73
121	| Glucose-6-phosphate isomerase	XF9a_00212		55 kDa	113	33	< 0.0001	-0.63	16.44	16.56	16.46	15.85	15.82	15.9
122	| Uncharacterized protein conserved in bacteria	XF9a_00215		22 kDa	16	4	0.001	0.37	17	17.29	17.28	17.38	17.6	17.67
123	| transcription termination factor NusA/transcription termination factor NusA, C-terminal duplication	XF9a_00216		55 kDa	90	19	< 0.0001	0.46	15.96	16.05	15.98	16.36	16.5	16.54
124	| translation initiation factor IF-2	XF9a_00217		97 kDa	123	36	< 0.0001	0.81	16.41	16.52	16.21	17.27	16.88	17.41
125	| ribosome-binding factor A	XF9a_00218		14 kDa	31	9	0.1	-0.17	15.19	15.36	15.46	15.2	15.07	15.2
126	| ribosomal protein S15, bacterial/organelle	XF9a_00220		10 kDa	17	5	< 0.0001	0.75	16.97	16.81	16.97	17.39	17.62	18.03
127	| polyribonucleotide nucleotidyltransferase	XF9a_00221		76 kDa	465	81	< 0.0001	-0.55	17.4	17.6	17.8	16.95	17.02	17.18
128	| Predicted nucleoside-diphosphate-sugar epimerases	XF9a_00223		31 kDa	51	14	< 0.0001	0.38	17	16.98	16.94	17.24	17.38	17.41
129	| RND family efflux transporter, MFP subunit	XF9a_00226		39 kDa	62	14	0.16	-0.19	16.84	16.82	16.77	16.49	16.7	16.66
130	| Superfamily II DNA and RNA helicases	XF9a_00230		67 kDa	138	36	< 0.0001	0.48	16.16	16.22	16.02	16.52	16.42	16.91
131	| Electron transfer flavoprotein, alpha subunit	XF9a_00232		33 kDa	24	8	0.95	-0.01	18.62	18.22	18.6	18.33	18.6	18.47
132	| Electron transfer flavoprotein, beta subunit	XF9a_00233		27 kDa	28	11	0.003	-0.2	17.58	17.17	17.58	17.1	17.4	17.2
133	| dTDP-glucose 4,6-dehydratase	XF9a_00234		39 kDa	4	2	0.26	-0.37	16.16	15.54	14.76	15.02	14.83	15.49
134	| glucose-1-phosphate thymidylyltransferase, short form	XF9a_00235		32 kDa	49	14	< 0.0001	-0.54	17.09	17.15	17.04	16.51	16.54	16.64
135	| mannose-1-phosphate guanylyltransferase/mannose-6-phosphate isomerase	XF9a_00238		51 kDa	29	9	< 0.0001	0.66	15.03	15.2	14.91	15.56	15.6	15.94
136	| Phosphomannomutase	XF9a_00239		49 kDa	250	39	< 0.0001	-0.67	17.14	17.32	17.26	16.6	16.56	16.56
137	| 6-phosphofructokinase	XF9a_00248		45 kDa	77	19	< 0.0001	0.74	15.89	15.88	15.71	16.38	16.62	16.71
138	| adenylate kinases	XF9a_00249		20 kDa	93	22	< 0.0001	0.32	17.08	17.14	17.21	17.28	17.59	17.53
139	| Uncharacterized membrane-associated protein	XF9a_00251		76 kDa	5	3	0.88	0.18	14.6	14.6	14.37	14.81	14.46	14.88
140	| hypothetical protein	XF9a_00258		13 kDa	84	17	0.011	-0.26	17.37	17.22	17.04	17.53	16.61	16.66
141	| periplasmic serine protease, Do/DeqQ family	XF9a_00259		51 kDa	75	24	0.022	-0.12	16.42	16.57	16.58	16.33	16.33	16.54
142	| TIGR01777 family protein	XF9a_00260		33 kDa	88	21	0.073	-0.07	16.1	16.22	16.08	16.02	16.03	16.13
143	| aconitate hydratase 1	XF9a_00264		98 kDa	543	101	< 0.0001	-0.08	16.95	16.95	17.01	16.87	16.85	16.84
144	| aconitate hydratase 2	XF9a_00267		94 kDa	875	126	< 0.0001	-0.83	17.12	17	17.06	16.31	16.29	16.21
145	| triosephosphate isomerase	XF9a_00279		26 kDa	10	3	< 0.0001	-0.4	16.75	16.71	16.99	16.43	16.39	16.43
146	| protein translocase, SecG subunit	XF9a_00280		14 kDa	18	2	0.65	0.1	16.34	15.89	16.67	16.33	16.77	16.11
147	| NADH-quinone oxidoreductase, B subunit	XF9a_00283		20 kDa	11	5	0.021	-0.27	16.6	16.68	16.93	16.25	16.46	16.66
148	| NADH:ubiquinone oxidoreductase 27 kD subunit	XF9a_00284		28 kDa	19	6	0.00051	-0.56	16.54	16.77	16.86	16.03	16.16	16.28
149	| NADH dehydrogenase I, D subunit	XF9a_00285		49 kDa	33	16	< 0.0001	-0.64	14.77	15.01	15.03	14.37	14.09	14.45
150	| NADH-quinone oxidoreductase, E subunit	XF9a_00286		20 kDa	36	6	0.016	-0.26	17.71	17.13	17.76	17.16	17.47	17.19
151	| NADH-quinone oxidoreductase, F subunit	XF9a_00287		49 kDa	142	32	< 0.0001	-0.35	17.46	17.32	17.52	17.08	17.17	16.98
152	| NADH-quinone oxidoreductase, chain G	XF9a_00288		80 kDa	164	43	< 0.0001	-0.39	16.92	16.75	16.79	16.43	16.45	16.35
153	| NADH-quinone oxidoreductase, chain I	XF9a_00290		19 kDa	8	4	0.014	-0.19	16.65	16.77	17.01	16.65	16.57	16.65
154	| acetoacetyl-CoA reductase	XF9a_00297		26 kDa	379	32	< 0.0001	-0.29	15.63	15.93	16.08	15.46	15.73	15.54
155	| Outer membrane cobalamin receptor protein	XF9a_00312		98 kDa	112	36	< 0.0001	1.69	15.04	14.9	15.25	16.59	16.97	16.75
156	| Outer membrane protein and related peptidoglycan-associated (lipo)proteins	XF9a_00315		41 kDa	602	57	< 0.0001	0.39	16.04	16.22	16.32	16.01	16.64	17.06
157	| FAD/FMN-containing dehydrogenases	XF9a_00317		48 kDa	12	7	0.001	0.46	16.57	16.64	16.24	16.97	16.88	17.09
158	| (p)ppGpp synthetase, RelA/SpoT family	XF9a_00318		82 kDa	3	2	0.12	0.45	13.1	13.4	12.95	13.62	13.43	13.75
159	| endoribonuclease L-PSP, putative	XF9a_00319		21 kDa	48	7	< 0.0001	-0.96	17.47	17.21	17.82	16.47	16.53	16.58
160	| Cytochrome P450	XF9a_00321		45 kDa	59	21	< 0.0001	0.86	15.84	16.14	16.08	16.93	16.82	16.91
161	| Esterase/lipase	XF9a_00323		46 kDa	23	6	< 0.0001	1.55	16.13	15.98	16.08	17.47	17.51	17.87
162	| Dienelactone hydrolase and related enzymes	XF9a_00324		47 kDa	13	4	0.23	0.31	15.74	15.97	16.25	16.3	16.22	16.43
163	| Outer membrane protein and related peptidoglycan-associated (lipo)proteins	XF9a_00326		26 kDa	95	20	0.78	0.02	16.55	16.76	16.86	16.91	16.65	16.69
164	| Sugar kinases, ribokinase family	XF9a_00328		33 kDa	95	15	< 0.0001	1.06	15.75	15.75	15.92	16.91	16.88	16.85
165	| Predicted oxidoreductases (related to aryl-alcohol dehydrogenases)	XF9a_00329		36 kDa	26	8	0.31	0.1	16.02	15.96	15.83	15.95	16.01	16.16
166	| penicillin-binding protein, 1A family	XF9a_00331		90 kDa	22	7	< 0.0001	0.56	15.38	15.38	15.31	15.93	15.62	16.2
167	| type IV pilus assembly protein PilM	XF9a_00333		38 kDa	84	25	0.48	-0.01	16.7	16.69	16.76	16.57	16.77	16.8
168	| Tfp pilus assembly protein PilN	XF9a_00334		25 kDa	98	21	< 0.0001	-0.46	17.62	17.55	17.79	16.9	17.34	17.3
169	| Tfp pilus assembly protein PilO	XF9a_00335		25 kDa	49	11	< 0.0001	-0.8	18.1	18.11	18.61	17.21	17.63	17.56
170	| Tfp pilus assembly protein PilP	XF9a_00336		19 kDa	62	17	0.0049	-0.46	16.3	16.15	16.65	15.82	15.98	15.86
171	| type IV pilus secretin (or competence protein) PilQ	XF9a_00337		69 kDa	151	42	< 0.0001	-0.47	16.63	16.71	16.7	16.09	16.23	16.33
172	| Predicted membrane-associated, metal-dependent hydrolase	XF9a_00339		62 kDa	11	4	< 0.0001	1.49	14.2	14.12	14.13	15.74	15.22	16
173	| Cytochrome P450	XF9a_00340		45 kDa	39	14	< 0.0001	1.08	15.88	16.05	15.87	17.05	16.93	17.09
174	| ATP-dependent chaperone ClpB	XF9a_00343		96 kDa	250	62	0.00018	0.1	16.66	16.78	16.86	16.77	16.77	17.07
175	| hypothetical protein	XF9a_00344		6 kDa	10	3	0.001	0.7	16.58	16.51	16.62	17.41	17	17.43
176	| Outer membrane receptor proteins, mostly Fe transport	XF9a_00346		74 kDa	8	5	0.036	-0.2	17.81	17.57	18.06	17.51	17.69	17.61
177	| Response regulators consisting of a CheY-like receiver domain and a winged-helix DNA-binding domain	XF9a_00350		25 kDa	40	11	< 0.0001	0.99	16.21	16.19	16.06	17.09	17.05	17.3
178	| S-adenosylmethionine synthetase	XF9a_00352		44 kDa	151	28	0.43	0.02	17.65	17.7	17.63	17.56	17.59	17.91
179	| bacterioferritin	XF9a_00357		18 kDa	10	6	< 0.0001	0.54	15.47	15.59	15.3	16.07	15.91	16
180	| FOG: EAL domain	XF9a_00363		62 kDa	15	5	< 0.0001	-0.82	16.62	16.28	16.02	15.35	15.34	15.57
181	| hypothetical protein	XF9a_00364		28 kDa	7	4	< 0.0001	-0.9	17.07	16.77	17.05	15.9	15.99	16.29
182	| Integral membrane protein CcmA involved in cell shape determination	XF9a_00365		15 kDa	25	5	< 0.0001	-1.05	17.36	17.36	17.57	16.36	16.47	16.35
183	| Predicted SAM-dependent methyltransferases	XF9a_00368		44 kDa	11	6	< 0.0001	0.51	16.99	17.05	17.34	17.68	17.64	17.59
184	| Amino acid transporters	XF9a_00369		51 kDa	11	5	0.037	0.28	16.44	16.46	15.72	16.68	16.17	16.62
185	| ABC-type nitrate/sulfonate/bicarbonate transport system, ATPase component	XF9a_00372		47 kDa	8	3	0.029	0.29	15.7	15.6	15.82	15.86	16	16.18
186	| Uncharacterized protein conserved in bacteria	XF9a_00373		51 kDa	4	2	0.003	0.63	14.67	14.9	14.55	15.35	14.99	15.68
187	| Surface lipoprotein	XF9a_00374		39 kDa	33	11	0.037	-0.24	18.17	17.73	17.46	17.37	17.45	17.76
188	| Predicted NTP binding protein (contains STAS domain)	XF9a_00375		11 kDa	15	7	< 0.0001	-0.6	17.53	17.5	17.88	16.98	17.06	17.05
189	| ABC-type transport system involved in resistance to organic solvents, auxiliary component	XF9a_00376		24 kDa	109	21	< 0.0001	-1.06	18.37	18.05	18.64	17.15	17.38	17.28
190	| ABC-type transport system involved in resistance to organic solvents, periplasmic component	XF9a_00377		19 kDa	37	8	0.002	-0.56	17.33	18.04	18.24	17.22	17.4	17.26
191	| ABC-type transport system involved in resistance to organic solvents, ATPase component	XF9a_00379		28 kDa	17	7	0.0017	-0.87	17.1	16.81	16.88	15.87	16.14	16.19
192	| exodeoxyribonuclease V, gamma subunit	XF9a_00380		124 kDa	3	2	0.047	0.21	14.96	14.74	14.79	14.98	14.97	15.17
193	| tryptophanyl-tRNA synthetase	XF9a_00387		47 kDa	197	43	0.001	0.17	16.51	16.54	16.4	16.66	16.52	16.71
194	| DNA primase, catalytic core	XF9a_00388		66 kDa	16	8	< 0.0001	0.78	15.28	15.36	15.25	16.08	15.97	16.18
195	| Uncharacterized conserved protein	XF9a_00390		16 kDa	13	7	0.017	0.2	16.28	16.31	16.4	16.78	16.39	16.41
196	| ribosomal protein S21	XF9a_00391		9 kDa	11	2	0.001	0.86	17.24	17.44	16.98	18.07	17.79	18.38
197	| Small-conductance mechanosensitive channel	XF9a_00394		48 kDa	3	2	0.028	0.89	14.59	15.18	14.55	15.78	15.08	16.11
198	| hypothetical protein	XF9a_00401		13 kDa	36	6	0.4	0.07	17.21	16.84	17.28	17.23	17.08	17.21
199	| prolyl-tRNA synthetase, family II	XF9a_00402		62 kDa	143	36	0.013	0.11	17	16.93	16.81	17.04	16.97	17.2
200	| DNA-binding protein H-NS	XF9a_00403		14 kDa	3	3	< 0.0001	0.65	18.53	18.82	18.78	19.33	19.27	19.48
201	| putative quinone oxidoreductase, YhdH/YhfP family	XF9a_00407		38 kDa	11	5	0.006	0.34	15.91	15.57	15.31	15.88	15.78	16.11
202	| HflK protein	XF9a_00408		41 kDa	50	17	< 0.0001	0.41	16.83	16.76	16.54	17.01	16.88	17.48
203	| Membrane protease subunits, stomatin/prohibitin homologs	XF9a_00409		32 kDa	51	13	< 0.0001	0.53	16.37	16.46	16.15	16.66	16.66	17.31
204	| adenylosuccinate synthase	XF9a_00411		47 kDa	253	51	0.13	0.02	17.21	17.25	17.23	17.24	17.23	17.27
205	| glyceraldehyde-3-phosphate dehydrogenase, type I	XF9a_00412		36 kDa	104	22	0.018	0.15	16.43	16.77	17.05	16.8	17.1	16.82
206	| Nucleoside diphosphate kinase	XF9a_00413		16 kDa	90	11	0.67	-0.03	17.34	16.88	17.01	16.68	17.24	17.13
207	| type IV pilus biogenesis/stability protein PilW	XF9a_00415		30 kDa	20	10	0.0027	-0.25	15.89	15.59	15.61	15.4	15.41	15.55
208	| Uncharacterized protein conserved in bacteria	XF9a_00418		23 kDa	15	7	0.03	0.19	15.3	14.77	15.29	15.39	15.16	15.42
209	| outer membrane assembly lipoprotein YfgL	XF9a_00419		43 kDa	308	44	0.099	-0.11	16.5	16.74	16.98	16.57	16.67	16.64
210	| Tfp pilus assembly protein, tip-associated adhesin PilY1	XF9a_00429		164 kDa	47	17	< 0.0001	0.25	15.88	15.74	15.9	16.09	16.07	16.13
211	| Protease subunit of ATP-dependent Clp proteases	XF9a_00467		82 kDa	10	6	0.8	0.13	16.69	17.22	17.03	17.47	17.02	17.02
212	| hypothetical protein	XF9a_00488		37 kDa	85	18	< 0.0001	0.78	15.94	15.45	15.8	16.45	16.63	16.51
213	| hypothetical protein	XF9a_00498		25 kDa	17	5	0.00019	-1.36	16.37	16.32	16.02	14.72	14.69	14.96
214	| methionyl-tRNA synthetase/methionyl-tRNA synthetase C-terminal region/beta chain	XF9a_00501		76 kDa	102	25	< 0.0001	0.41	16.25	16.07	15.94	16.48	16.43	16.59
215	| Outer membrane cobalamin receptor protein	XF9a_00502		114 kDa	376	72	< 0.0001	-1.3	16.57	16.38	17.05	15.28	15.32	15.26
216	| Putative lipoprotein	XF9a_00504		61 kDa	108	30	< 0.0001	-0.56	16.62	16.75	16.62	15.98	16.01	16.31
217	| ribosome small subunit-dependent GTPase A	XF9a_00506		37 kDa	6	3	0.74	0.05	15.39	15.24	14.99	15.4	14.96	15.42
218	| azurin	XF9a_00507		16 kDa	23	7	0.003	-0.29	16.34	15.95	16.62	15.81	16.18	16.04
219	| Uncharacterized conserved protein	XF9a_00514		32 kDa	374	39	< 0.0001	-0.79	17.41	17.33	17.6	16.47	16.86	16.68
220	| ferrochelatase	XF9a_00515		37 kDa	28	8	< 0.0001	-0.9	16.95	17.01	16.64	15.96	15.77	16.16
221	| DNA recombination-dependent growth factor C	XF9a_00517		34 kDa	17	7	0.76	0.09	15.63	15.99	15.65	15.8	15.7	16.16
222	| beta-hydroxyacyl-[acyl carrier protein] dehydratase FabA	XF9a_00520		19 kDa	67	11	< 0.0001	0.29	17.52	17.14	17.65	17.63	17.9	17.67
223	| Predicted metalloendopeptidase	XF9a_00523		78 kDa	729	127	< 0.0001	-0.27	16.74	16.9	16.81	16.5	16.57	16.54
224	| Protein of unknown function (DUF3108).	XF9a_00529		32 kDa	15	4	0.83	0.02	14.15	13.57	14.06	13.71	14.05	14.13
225	| phosphoribosylglycinamide formyltransferase, formyltetrahydrofolate-dependent	XF9a_00530		28 kDa	16	3	0.94	0	16.56	16.56	16.52	16.43	16.59	16.64
226	| phosphoribosylaminoimidazole synthetase	XF9a_00531		39 kDa	60	14	< 0.0001	0.43	16.84	16.75	16.65	17.08	17.17	17.26
227	| Uncharacterized protein conserved in bacteria	XF9a_00532		40 kDa	35	12	0.004	-0.33	15.26	15.4	15.34	14.83	14.91	15.23
228	| competence protein ComEA helix-hairpin-helix repeat region	XF9a_00537		12 kDa	5	2	0.001	1.7	16.1	15.79	16.21	17.69	17.66	17.87
229	| Nickel uptake substrate-specific transmembrane region.	XF9a_00539		30 kDa	72	11	< 0.0001	-1.91	16.88	16.82	17.15	15.1	15.01	14.95
230	| Uncharacterized iron-regulated protein	XF9a_00542		26 kDa	31	7	< 0.0001	-0.82	16.35	16.38	16.54	15.48	15.62	15.67
231	| hypothetical protein	XF9a_00545		32 kDa	68	21	0.8	0.26	16.28	16.24	16.47	16.45	16.68	16.63
232	| Cysteine synthase	XF9a_00547		50 kDa	17	7	< 0.0001	0.52	16.45	16.33	16.07	16.88	16.7	16.85
233	| GDP-mannose 4,6-dehydratase	XF9a_00550		39 kDa	149	34	< 0.0001	-0.69	17.26	16.96	16.72	16.22	16.17	16.38
234	| Nucleoside-diphosphate-sugar epimerases	XF9a_00551		34 kDa	9	4	0.14	-0.21	17.23	17.04	17.11	16.81	16.95	16.97
235	| Nucleoside-diphosphate-sugar epimerases	XF9a_00552		35 kDa	120	25	< 0.0001	-1.56	17.72	17.64	17.59	16.06	16.06	16.17
236	| Glycosyltransferases involved in cell wall biogenesis	XF9a_00553		35 kDa	3	2	0.84	0.02	14.31	15.16	14.84	15.1	14	15.28
237	| hypothetical protein	XF9a_00556		78 kDa	32	10	< 0.0001	-0.62	16.83	16.74	16.47	16.22	15.98	15.96
238	| chaperonin GroL	XF9a_00557		58 kDa	1340	123	< 0.0001	-0.35	16.15	16.41	16.51	15.85	15.88	15.99
239	| Co-chaperonin GroES (HSP10)	XF9a_00558		10 kDa	230	24	< 0.0001	-0.99	17.13	17.18	17.8	16.29	16.26	16.3
240	| Uncharacterized protein involved in tolerance to divalent cations	XF9a_00559		12 kDa	35	7	0.23	0.28	16.33	16.28	16.28	16.55	16.62	16.55
241	| Thiol:disulfide interchange protein	XF9a_00560		82 kDa	17	8	0.19	0.1	16.35	16.65	16.64	16.53	16.61	16.8
242	| phosphomethylpyrimidine kinase	XF9a_00561		28 kDa	26	10	0.00053	-0.25	16.67	16.61	16.71	16.47	16.22	16.52
243	| shikimate 5-dehydrogenase	XF9a_00563		30 kDa	69	20	< 0.0001	0.54	16.57	16.71	16.55	17.16	17.21	17.19
244	| Restriction endonuclease NotI.	XF9a_00579		32 kDa	47	15	< 0.0001	-0.3	17.12	16.9	17.35	16.84	16.89	16.73
245	| FKBP-type peptidyl-prolyl cis-trans isomerases 1	XF9a_00582		25 kDa	259	35	< 0.0001	-0.56	17.08	17.12	17.68	16.71	16.82	16.53
246	| FKBP-type peptidyl-prolyl cis-trans isomerases 2	XF9a_00588		18 kDa	26	4	0.001	-0.62	14.86	14.42	14.9	14.16	14.14	14.03
247	| Alkaline phosphatase	XF9a_00592		60 kDa	27	10	< 0.0001	-1.18	16.4	16.33	16.81	15.3	15.28	15.33
248	| RTX toxins and related Ca2+-binding proteins	XF9a_00602		128 kDa	44	0	< 0.0001	-1.32	15.19	15.3	15.07	13.93	13.62	13.95
249	| pyruvate dehydrogenase E1 component, homodimeric type	XF9a_00604		110 kDa	256	67	< 0.0001	-0.59	17.18	17.11	17.03	16.53	16.5	16.52
250	| malonyl CoA-acyl carrier protein transacylase	XF9a_00605		34 kDa	44	15	0.021	0.1	16.83	16.84	16.6	16.79	16.78	17.02
251	| 3-oxoacyl-(acyl-carrier-protein) reductase	XF9a_00606		26 kDa	68	19	< 0.0001	0.43	16.4	16.46	16.66	16.75	17.03	17.07
252	| acyl carrier protein	XF9a_00607		9 kDa	39	6	0.01	-0.57	17.88	17.55	18.06	17.46	17.15	17.2
253	| beta-ketoacyl-acyl-carrier-protein synthase II	XF9a_00608		43 kDa	330	47	0.36	-0.02	16.48	16.56	16.72	16.6	16.59	16.62
254	| aminodeoxychorismate synthase, component I, clade 2	XF9a_00609		50 kDa	35	10	0.27	0.31	15.55	15.49	15.36	15.77	15.62	15.9
255	| Tfp pilus assembly protein PilZ	XF9a_00612		13 kDa	6	4	0.42	0.07	16.5	16.56	16.69	16.48	16.69	16.76
256	| Protein of unknown function (DUF2815).	XF9a_00621 (+1)		20 kDa	10	4	< 0.0001	-1.31	17.36	16.95	17.57	15.87	16.05	16.03
257	| hypothetical protein	XF9a_00623		16 kDa	8	2	0.001	-3.7	15.81	15.49	15.99	12	12	12.11
258	| hypothetical protein	XF9a_00636 (+1)		11 kDa	11	3	0.023	-0.64	18.75	18.8	19.04	18.08	18.38	18.19
259	| phage major capsid protein, HK97 family	XF9a_00652 (+1)		68 kDa	14	9	0.002	-0.4	15.42	15.56	15.51	15	15.04	15.23
260	| hypothetical protein	XF9a_00653 (+1)		9 kDa	6	3	0.00052	-1.94	15.95	15.39	15.55	12.54	13.9	14.27
261	| threonyl-tRNA synthetase	XF9a_00673		73 kDa	63	19	< 0.0001	0.33	15.97	15.98	15.59	16.16	15.91	16.47
262	| translation initiation factor IF-3	XF9a_00674		18 kDa	68	18	< 0.0001	0.34	16.48	16.47	16.58	16.85	16.76	16.98
263	| phenylalanyl-tRNA synthetase, alpha subunit	XF9a_00677		38 kDa	25	7	0.25	-0.04	14.12	13.99	14.03	13.82	13.94	14.21
264	| phenylalanyl-tRNA synthetase, beta subunit, non-spirochete bacterial	XF9a_00678		86 kDa	10	7	0.074	-0.16	17.52	17.58	17.43	17.36	17.13	17.52
265	| integration host factor, alpha subunit	XF9a_00679		11 kDa	6	3	0.67	-0.03	15.57	15.74	15.85	15.73	15.61	15.74
266	| DNA-binding protein H-NS	XF9a_00684		15 kDa	10	5	0.047	-0.13	16.73	16.53	16.8	16.52	16.38	16.69
267	| Type IV secretory pathway, VirJ component	XF9a_00687		33 kDa	27	7	0.00055	0.2	16.52	16.65	16.61	16.74	16.78	16.88
268	| yjeF C-terminal region, hydroxyethylthiazole kinase-related/yjeF N-terminal region	XF9a_00689		51 kDa	11	5	0.75	-0.01	15.9	15.8	15.88	15.85	15.8	15.84
269	| ATPase, YjeE family	XF9a_00690		17 kDa	12	3	0.017	0.37	17.32	17.26	16.97	17.44	17.39	17.82
270	| N-acetylmuramoyl-L-alanine amidase	XF9a_00691		56 kDa	7	5	< 0.0001	-1.47	15.51	14.94	15.26	13.58	13.78	13.94
271	| DNA mismatch repair protein MutL	XF9a_00692		67 kDa	14	7	0.069	0.23	15.9	16.03	15.7	16.01	16.16	16.2
272	| deoxycytidine triphosphate deaminase	XF9a_00696		22 kDa	38	9	0.001	-0.27	17.35	17.09	17.57	16.99	17.15	17.04
273	| Predicted transcriptional regulators	XF9a_00700		13 kDa	6	3	0.055	0.2	17.13	17.05	17.13	17.31	17.31	17.27
274	| TIGR01244 family protein	XF9a_00701		48 kDa	35	13	< 0.0001	0.33	15.68	15.65	15.54	16.04	15.92	15.89
275	| hypothetical protein	XF9a_00702		34 kDa	30	8	0.00013	-0.87	14.96	14.68	14.57	13.93	13.88	13.97
276	| Phospholipase/lecithinase/hemolysin	XF9a_00715		64 kDa	112	24	< 0.0001	0.51	16.27	16.29	16.73	16.84	17.09	16.92
277	| Uncharacterized enzyme of thiazole biosynthesis	XF9a_00717		29 kDa	26	9	< 0.0001	0.46	17.11	17	17.31	17.54	17.74	17.5
278	| UDP-N-acetylmuramyl-tripeptide synthetase	XF9a_00724		52 kDa	16	4	< 0.0001	0.86	15.65	15.87	15.83	16.7	16.61	16.61
279	| undecaprenyldiphospho-muramoylpentapeptide beta-N-acetylglucosaminyltransferase	XF9a_00728		39 kDa	6	2	0.001	0.69	14.57	14.56	14.23	15.15	14.88	15.44
280	| UDP-N-acetylmuramate--alanine ligase	XF9a_00729		51 kDa	10	3	0.32	0.68	10.63	0	9.26	10.58	0	10.97
281	| D-alanine--D-alanine ligase	XF9a_00730		35 kDa	11	4	0.003	0.29	18.26	18.21	18.02	18.38	18.44	18.57
282	| cell division protein FtsA	XF9a_00733		44 kDa	16	5	0.12	0.23	14.85	14.61	14.23	14.62	14.52	15.28
283	| cell division protein FtsZ	XF9a_00734		42 kDa	15	5	< 0.0001	0.25	16.54	16.61	16.54	16.67	16.8	16.95
284	| UDP-3-0-acyl N-acetylglucosamine deacetylase	XF9a_00735		34 kDa	11	2	0.001	1.07	14.76	14.69	14.54	15.58	15.62	16.03
285	| preprotein translocase, SecA subunit	XF9a_00737		103 kDa	93	36	0.001	0.15	15.56	15.73	15.38	15.72	15.4	16.03
286	| Endoglucanase C-terminal domain/subunit and related proteins	XF9a_00738		64 kDa	3	2	0.092	0.43	15.58	15.14	15.06	15.82	15.34	15.89
287	| Uncharacterized protein conserved in bacteria	XF9a_00741		23 kDa	40	9	0.51	-0.04	17.77	17.53	17.86	17.57	17.66	17.8
288	| Predicted Zn-dependent peptidases	XF9a_00742		105 kDa	1037	135	< 0.0001	-0.92	16.96	17.06	17.16	16.06	16.24	16.1
289	| Predicted aminopeptidases	XF9a_00744		60 kDa	176	40	0.58	0.02	17.35	17	17.05	17.05	17.16	17.24
290	| Fe2+/Zn2+ uptake regulation proteins	XF9a_00745		19 kDa	45	9	0.63	-0.01	16.3	16.17	16.2	16.24	16.21	16.18
291	| glutamyl-tRNA synthetase, bacterial family	XF9a_00746		52 kDa	82	26	0.086	-0.08	17.3	17.04	16.88	16.9	16.88	17.18
292	| 3-phosphoglycerate kinase	XF9a_00747		52 kDa	93	29	0.019	0.21	16.78	16.83	16.75	16.96	16.92	17.21
293	| pyruvate kinase	XF9a_00748		53 kDa	51	18	0.54	0.06	16.05	16.12	16.13	16.17	16.14	16.2
294	| Fructose-1,6-bisphosphate aldolase	XF9a_00749		36 kDa	240	41	0.068	-0.03	17.05	16.95	17.19	16.96	17.18	16.9
295	| cysteine synthase A	XF9a_00752		34 kDa	114	23	0.00034	-0.22	16.35	16.42	16.61	16.04	16.44	16.19
296	| uroporphyrin-III C-methyltransferase	XF9a_00753		52 kDa	4	3	0.066	0.66	14.91	15.51	15.11	16.1	15.44	15.97
297	| Ubiquinone biosynthesis hydroxylase, UbiH/UbiF/VisC/COQ6 family	XF9a_00755		43 kDa	3	2	0.17	-0.08	16.66	16.66	16.55	16.55	16.46	16.6
298	| Organic solvent tolerance protein OstA	XF9a_00759		86 kDa	48	17	0.065	-0.1	16.05	15.96	16.46	15.95	16.16	16.01
299	| Parvulin-like peptidyl-prolyl isomerase	XF9a_00760		51 kDa	164	28	< 0.0001	-0.3	15.31	15.25	15.71	15.26	15.05	15.01
300	| 4-hydroxythreonine-4-phosphate dehydrogenase	XF9a_00761		35 kDa	23	7	0.14	0.35	14.75	14.79	14.61	15.1	15.03	15.09
301	| alpha-1,2-mannosidase, putative	XF9a_00764		87 kDa	6	4	< 0.0001	1.48	14.58	14.54	14.28	16.09	15.88	15.9
302	| Glycine/D-amino acid oxidases (deaminating)	XF9a_00772		48 kDa	27	11	< 0.0001	0.53	16.49	16.48	16.34	16.96	16.8	17.13
303	| alanine racemase	XF9a_00773		39 kDa	18	7	< 0.0001	0.47	16.07	16.15	16.09	16.58	16.53	16.61
304	| Membrane proteins related to metalloendopeptidases	XF9a_00777		26 kDa	11	2	0.001	-0.9	16.83	16.78	17.09	15.65	15.85	16.42
305	| protein-L-isoaspartate(D-aspartate) O-methyltransferase	XF9a_00779		26 kDa	7	4	0.96	0.04	15.6	15.55	15.55	15.29	15.65	15.86
306	| 5''/3''-nucleotidase SurE	XF9a_00780		28 kDa	78	15	0.91	0.05	15.66	15.66	15.62	15.65	15.66	15.69
307	| O-succinylhomoserine (thiol)-lyase	XF9a_00785		43 kDa	36	11	0.49	-0.01	16.61	16.44	16.43	16.45	16.5	16.46
308	| dihydrolipoamide dehydrogenase	XF9a_00789		64 kDa	214	41	0.0052	0.1	16.85	16.7	16.78	16.83	17	16.79
309	| pyruvate dehydrogenase complex dihydrolipoamide acetyltransferase, long form	XF9a_00790		58 kDa	41	14	< 0.0001	0.59	16.24	16.4	16.43	16.6	16.96	17.35
310	| Outer membrane protein W	XF9a_00791		20 kDa	155	22	< 0.0001	2.23	14.82	14.79	14.85	16.92	17.41	17.28
311	| ABC-type metal ion transport system, periplasmic component/surface antigen	XF9a_00792		29 kDa	11	5	< 0.0001	-0.43	15.13	15.07	15.18	14.92	14.69	14.49
312	| Carbonic anhydrase	XF9a_00798		25 kDa	7	2	0.48	-0.08	14.77	14.86	15.05	14.92	14.68	14.87
313	| penicillin-binding protein 1B	XF9a_00803		86 kDa	12	6	< 0.0001	1.18	15.04	14.98	14.79	16.25	15.64	16.49
314	Cluster of | Xylella fastidiosa protein of unknown function (DUF769). (XF9a_00820)	XF9a_00820 [3]		31 kDa	45	8	0.36	0.28	15.19	14.52	14.67	14.94	15.25	15.07
314.1	| Xylella fastidiosa protein of unknown function (DUF769).	XF9a_00820		31 kDa	22	3	0.15	-1.26	17.09	15.96	16.25	14.91	15.33	15.09
314.2	| Xylella fastidiosa protein of unknown function (DUF769).	XF9a_00824		32 kDa	15	0	1	0	0.25	0	0	0.19	0	0
314.3	| Xylella fastidiosa protein of unknown function (DUF769).	XF9a_00829		32 kDa	36	2	0.001	1.07	14.17	13.83	14.01	14.96	15.17	15.07
315	| Xylella fastidiosa protein of unknown function (DUF769).	XF9a_00827		31 kDa	35	5	< 0.0001	-1.89	16.56	16.08	16.87	14.33	14.8	14.75
316	| hypothetical protein	XF9a_00831		13 kDa	12	5	< 0.0001	-1.61	18.02	17.93	17.62	16.55	16	15.93
317	| Putative Mg2+ and Co2+ transporter CorC	XF9a_00835		36 kDa	17	4	0.002	0.47	16.08	15.82	15.54	16.01	16.26	16.55
318	| tRNA-N(6)-(isopentenyl)adenosine-37 thiotransferase enzyme MiaB	XF9a_00839		55 kDa	25	9	0.97	0.03	16.14	15.88	15.74	15.96	15.96	15.93
319	| Glutathione S-transferase	XF9a_00844		24 kDa	142	28	0.001	-0.17	16.17	16.29	16.34	16.08	16.17	16.03
320	| Stringent starvation protein B	XF9a_00845		15 kDa	33	12	0.55	0.03	15.36	15.35	15.54	15.14	15.63	15.57
321	| Dehydrogenases with different specificities (related to short-chain alcohol dehydrogenases)	XF9a_00846		28 kDa	4	2	0.6	-0.06	15.28	15.57	15.29	15.17	15.34	15.43
322	| DNA topoisomerase I, bacterial	XF9a_00853		92 kDa	22	10	0.38	0.04	16.63	16.64	16.76	16.72	16.51	16.98
323	| Uncharacterized protein containing LysM domain	XF9a_00857		42 kDa	33	16	< 0.0001	0.22	16.63	16.54	16.68	16.69	16.88	16.94
324	| peptide deformylase	XF9a_00858		19 kDa	12	5	0.88	0	17.39	17.34	17.22	17.28	17.25	17.4
325	| methionyl-tRNA formyltransferase	XF9a_00859		33 kDa	49	14	0.21	0.07	17.38	17.44	17.58	17.57	17.5	17.52
326	| hypothetical protein	XF9a_00867		42 kDa	6	3	0.014	0.36	16.43	16.43	15.96	16.68	16.29	16.92
327	| outer membrane assembly lipoprotein YfiO	XF9a_00868		33 kDa	200	41	< 0.0001	-0.77	17.23	17.38	17.4	16.44	16.49	16.74
328	| pseudouridine synthase, RluA family	XF9a_00869		36 kDa	11	4	< 0.0001	0.45	15.63	15.51	15.57	16	16.01	16.04
329	| uncharacterized protein, YfiH family	XF9a_00870		28 kDa	10	3	0.00011	0.59	15.29	14.99	14.86	15.54	15.63	15.79
330	| malate:quinone-oxidoreductase	XF9a_00873		63 kDa	160	41	< 0.0001	-1.07	17.58	17.73	17.88	16.56	16.66	16.67
331	| ATP-binding cassette protein, ChvD family	XF9a_00874		62 kDa	117	34	< 0.0001	0.47	16.58	16.44	16.12	16.79	16.73	17.04
332	| Glycine/serine hydroxymethyltransferase	XF9a_00875		45 kDa	293	45	< 0.0001	0.33	17.16	17.18	17.12	17.52	17.52	17.38
333	| riboflavin biosynthesis protein RibD	XF9a_00878		39 kDa	2	2	0.2	0.18	16.29	16.21	15.92	16.11	16.24	16.61
334	| riboflavin synthase, alpha subunit	XF9a_00879		21 kDa	30	6	< 0.0001	-0.51	16.56	16.32	16.46	15.88	15.88	16.04
335	| 3,4-dihydroxy-2-butanone 4-phosphate synthase	XF9a_00880		41 kDa	162	39	0.0011	-0.09	17.3	17.19	17.2	17.04	17.12	17.17
336	| 6,7-dimethyl-8-ribityllumazine synthase	XF9a_00881		16 kDa	16	5	< 0.0001	0.62	14.5	14.44	14.63	15.16	15.12	15.17
337	| transcription antitermination factor NusB	XF9a_00882		18 kDa	19	5	< 0.0001	0.67	16.84	16.68	16.51	17.13	17.23	17.69
338	| Peroxiredoxin	XF9a_00889		18 kDa	59	11	0.9	0.36	17.4	17.39	17.29	17.63	17.69	17.77
339	| Glycine cleavage system regulatory protein	XF9a_00890		23 kDa	16	5	0.00077	-0.29	17.11	17.25	16.83	16.62	16.77	16.9
340	| dihydrodipicolinate synthase	XF9a_00891		33 kDa	23	11	0.88	0.06	17.36	17.33	17.4	17.45	17.42	17.37
341	| hypothetical protein	XF9a_00892		18 kDa	102	14	< 0.0001	-0.92	17.74	17.36	17.99	16.56	16.84	16.65
342	| Response regulator containing a CheY-like receiver domain and an HTH DNA-binding domain	XF9a_00898		23 kDa	6	2	0.001	1.34	15.76	15.53	15.69	16.79	16.95	17.24
343	| Phosphate-selective porin	XF9a_00900		44 kDa	126	26	< 0.0001	0.32	16.97	16.78	17.44	17.46	17.5	17.31
344	| Na+/H+-dicarboxylate symporters	XF9a_00901		48 kDa	13	5	0.001	1.29	16.8	16.79	16.46	18.23	17.65	18.22
345	| Malic enzyme	XF9a_00902		83 kDa	137	40	< 0.0001	0.92	16.78	16.89	16.85	17.69	17.64	18.01
346	| Molecular chaperone, HSP90 family	XF9a_00903		72 kDa	453	77	0.047	-0.06	17.08	17.3	17.05	16.99	17.05	17.19
347	| RNA methyltransferase, RsmD family	XF9a_00904		29 kDa	6	2	0.003	0.58	15.32	15.58	15.17	15.89	15.87	16.05
348	| pantetheine-phosphate adenylyltransferase, bacterial	XF9a_00905		18 kDa	13	5	0.003	0.39	16.58	16.72	16.48	16.81	16.95	17.17
349	| hypothetical protein	XF9a_00906		17 kDa	13	5	0.89	-0.03	17.78	17.1	17.5	17.34	17.61	17.38
350	| gamma-glutamyltranspeptidase	XF9a_00908		65 kDa	170	38	0.69	0.01	16.23	16.29	16.41	16.19	16.42	16.37
351	| diguanylate cyclase (GGDEF) domain	XF9a_00909		66 kDa	4	2	0.049	-0.86	16.25	16.24	16.11	15.42	15.29	15.27
352	| Membrane proteins related to metalloendopeptidases	XF9a_00910		31 kDa	23	6	0.00019	0.34	16.26	15.9	15.96	16.18	16.49	16.47
353	| Dihydroorotase and related cyclic amidohydrolases	XF9a_00911		49 kDa	112	26	< 0.0001	0.86	16.39	16.36	16.58	17.33	17.39	17.19
354	| RNA polymerase-binding protein DksA	XF9a_00913		35 kDa	84	16	0.74	0.62	16.02	15.86	16.02	16.54	16.55	16.65
355	| Lysophospholipase	XF9a_00914		38 kDa	70	20	0.00024	-0.27	16.14	16.28	16.22	15.88	15.86	16.12
356	| Arabinose efflux permease	XF9a_00915		44 kDa	3	2	0.05	0.88	16.02	16.04	15.54	16.72	16.64	17.06
357	| cysteinyl-tRNA synthetase	XF9a_00917		52 kDa	89	24	< 0.0001	0.68	15.56	15.55	15.62	16.25	16.32	16.17
358	| Ornithine carbamoyltransferase	XF9a_00920		38 kDa	141	24	< 0.0001	0.86	16.42	16.39	16.42	17.32	17.25	17.2
359	| argininosuccinate synthase	XF9a_00921		44 kDa	107	27	< 0.0001	1.99	15.4	15.43	15.38	17.37	17.48	17.44
360	| Acetylornithine deacetylase/Succinyl-diaminopimelate desuccinylase and related deacylases	XF9a_00922		39 kDa	77	14	< 0.0001	0.67	14.2	14.15	14.28	14.82	14.95	14.89
361	| acetylglutamate kinase	XF9a_00923		49 kDa	6	3	< 0.0001	0.82	16.28	16.51	16.39	17.23	17.16	17.25
362	| N-acetyl-gamma-glutamyl-phosphate reductase, common form	XF9a_00924		36 kDa	8	4	< 0.0001	1.02	15.32	15.26	15.35	16.16	16.44	16.38
363	| argininosuccinate lyase	XF9a_00925		50 kDa	80	18	< 0.0001	0.46	15.76	15.87	15.56	16.2	16.09	16.3
364	| glutamate 5-kinase	XF9a_00926		41 kDa	6	4	< 0.0001	0.76	15.38	15.6	15.5	16.34	16.34	16.15
365	| gamma-glutamyl phosphate reductase	XF9a_00928		45 kDa	30	9	< 0.0001	0.49	16.07	16.21	16.21	16.7	16.59	16.67
366	Cluster of | hypothetical protein (XF9a_00935)	XF9a_00935 [2]		20 kDa	30	9	< 0.0001	-0.68	15.82	15.83	16.12	15.3	15.21	15.21
366.1	| hypothetical protein	XF9a_00932		19 kDa	12	1	0.1	-0.33	15.37	15.44	15.69	15.12	15.23	15.18
366.2	| hypothetical protein	XF9a_00935		20 kDa	29	4	0.00014	-0.76	15.93	15.92	16.21	15.35	15.21	15.22
367	| RTX toxins and related Ca2+-binding proteins	XF9a_00936		173 kDa	43	2	0.001	-0.73	15.8	15.97	15.74	14.99	15.13	15.22
368	| acyl-CoA thioesterase II	XF9a_00944		32 kDa	26	6	0.00047	0.57	15.91	16.05	16.03	16.42	16.61	16.69
369	| hypothetical protein	XF9a_00946		10 kDa	87	10	0.92	0.03	17.12	16.95	16.84	17.33	16.96	16.7
370	Cluster of | autotransporter-associated beta strand repeat (XF9a_00948)	XF9a_00948 [2]		92 kDa	75	22	< 0.0001	-1.97	16.87	16.33	16.99	14.55	14.69	14.75
370.1	| autotransporter-associated beta strand repeat	XF9a_00245		92 kDa	41	1	0.1	-2.11	16.06	15.6	16.44	13.16	14.47	14.07
370.2	| autotransporter-associated beta strand repeat	XF9a_00948		92 kDa	73	10	< 0.0001	-1.96	17.09	16.48	17.15	14.8	14.74	14.88
371	| glycerol-3-phosphate O-acyltransferase	XF9a_00952		98 kDa	11	4	0.27	0.19	14.87	14.94	14.8	15.03	14.84	15.29
372	| hypothetical protein	XF9a_00954		111 kDa	796	135	0.004	-0.08	16.78	16.81	17.2	16.87	16.97	16.77
373	| adenosylhomocysteinase	XF9a_00955		53 kDa	82	20	< 0.0001	-0.32	17.04	17.02	17.25	16.7	16.84	16.81
374	| acyl-[acyl-carrier-protein]--UDP-N-acetylglucosamine O-acyltransferase	XF9a_00961		28 kDa	33	9	0.00016	0.57	17.31	17.56	17.95	18.01	18.35	18.19
375	| outer membrane protein assembly complex, YaeT protein	XF9a_00964		88 kDa	634	100	0.00057	-0.2	17.08	17.26	17.56	17.06	17.16	17.07
376	| 1-deoxy-D-xylulose 5-phosphate reductoisomerase	XF9a_00966		42 kDa	5	3	0.014	0.47	15.55	14.98	14.96	15.61	15.44	15.93
377	| undecaprenyl diphosphate synthase	XF9a_00968		29 kDa	25	9	< 0.0001	1.13	15.42	15.61	15.35	16.46	16.59	16.74
378	| ribosome recycling factor	XF9a_00969		21 kDa	155	25	0.96	0	17.2	16.86	17.4	17.18	17.24	17.04
379	| Uncharacterized protein conserved in bacteria	XF9a_00972		12 kDa	8	3	0.017	0.33	17.66	17.72	17.86	17.86	18.26	18.1
380	| uridylate kinase	XF9a_00975		24 kDa	16	7	< 0.0001	1.17	17.73	17.56	17.62	18.68	18.81	18.94
381	| Entner-Doudoroff aldolase	XF9a_00981		23 kDa	49	11	< 0.0001	0.44	17.02	17.04	17.2	17.65	17.55	17.41
382	| 6-phosphogluconate dehydratase	XF9a_00982		67 kDa	95	22	0.01	0.13	16.37	16.2	16.67	16.48	16.71	16.52
383	| 6-phosphogluconolactonase/Glucosamine-6-phosphate isomerase/deaminase	XF9a_00983		26 kDa	77	24	< 0.0001	0.64	17.05	17.14	17.04	17.79	17.73	17.65
384	| glucokinase, proteobacterial type	XF9a_00984		36 kDa	64	14	< 0.0001	0.42	16.2	16.18	16.21	16.56	16.69	16.59
385	| glucose-6-phosphate 1-dehydrogenase	XF9a_00985		53 kDa	14	6	< 0.0001	0.67	16.62	16.6	16.36	17.11	17.15	17.39
386	| ABC-type sugar transport systems, ATPase components	XF9a_00986		39 kDa	17	8	0.013	0.47	16.84	16.9	16.8	17.48	17.07	17.39
387	| folate-binding protein YgfZ	XF9a_00987		29 kDa	26	9	< 0.0001	0.9	16.81	16.79	16.95	17.6	17.8	17.85
388	| succinate dehydrogenase, flavoprotein subunit, E. coli/mitochondrial subgroup	XF9a_00991		65 kDa	471	67	< 0.0001	0.26	16.68	16.4	16.81	16.92	16.97	16.76
389	| succinate dehydrogenase and fumarate reductase iron-sulfur protein	XF9a_00992		30 kDa	165	35	< 0.0001	0.32	16.48	16.28	16.41	16.72	16.67	16.77
390	| Uncharacterized conserved protein	XF9a_00993		10 kDa	14	4	< 0.0001	0.68	15.64	15.78	15.72	16.29	16.46	16.41
391	| lipoprotein releasing system, ATP-binding protein	XF9a_00996		26 kDa	18	6	< 0.0001	1.39	16.02	16.01	15.91	17.27	17.24	17.61
392	| Biopolymer transport proteins	XF9a_00998		24 kDa	29	7	< 0.0001	0.61	15.57	15.6	15.26	15.97	15.98	16.4
393	| Biopolymer transport protein	XF9a_00999		16 kDa	41	9	< 0.0001	0.55	16.51	16.49	16.66	17.13	17.17	17.01
394	| ATPases involved in chromosome partitioning	XF9a_01002		23 kDa	20	6	< 0.0001	1.22	16.95	16.9	16.77	17.57	18.18	18.58
395	| Phosphatidylserine/phosphatidylglycerophosphate/cardiolipin synthases and related enzymes	XF9a_01005		73 kDa	27	10	< 0.0001	0.85	16.23	16.06	15.94	16.97	16.81	17.02
396	| NAD(P)H:quinone oxidoreductase, type IV	XF9a_01011		21 kDa	4	2	0.22	1.5	10.38	9.06	10.12	9.58	9.89	11.31
397	| nicotinate phosphoribosyltransferase	XF9a_01012		45 kDa	4	2	0.001	0.73	15.68	15.81	15.7	16.64	16.5	16.27
398	| Protein of unknown function (DUF2782).	XF9a_01015		11 kDa	28	3	< 0.0001	0.79	15.03	15.25	15.15	15.94	15.9	15.94
399	| DNA polymerase I	XF9a_01016		101 kDa	4	3	< 0.0001	0.78	15.16	15.34	15.07	15.91	15.81	16.21
400	| Dihydrodipicolinate reductase	XF9a_01017		23 kDa	19	7	< 0.0001	0.73	16.64	16.49	16.79	17.5	17.43	17.21
401	| carbamoyl-phosphate synthase, small subunit	XF9a_01018		43 kDa	40	11	0.00084	0.23	15.68	15.49	15.5	15.7	15.88	15.76
402	| carbamoyl-phosphate synthase, large subunit	XF9a_01020		117 kDa	244	70	< 0.0001	0.17	16.85	16.73	16.69	16.92	16.87	16.99
403	| transcription elongation factor GreA	XF9a_01021		17 kDa	93	17	0.86	-0.06	16.89	16.66	17.03	16.93	16.78	16.71
404	| Uncharacterized protein conserved in bacteria	XF9a_01022		34 kDa	4	3	0.53	0.07	18.28	18.32	18.45	18.4	18.4	18.48
405	| peptide chain release factor 2	XF9a_01024		38 kDa	67	17	< 0.0001	0.37	16.78	16.79	16.7	17.01	17.04	17.31
406	| Lysyl-tRNA synthetase (class II)	XF9a_01025		58 kDa	59	16	0.00037	0.21	15.42	15.71	15.8	15.78	15.89	15.88
407	| Response regulator containing a CheY-like receiver domain and an HD-GYP domain	XF9a_01026		44 kDa	10	4	0.00091	0.76	14.18	14.34	13.76	14.89	14.57	15.19
408	| diaminopimelate decarboxylase	XF9a_01029		95 kDa	7	3	0.23	-0.88	12.97	12.69	12.38	11.77	11.71	12.32
409	| hypothetical protein	XF9a_01030		52 kDa	26	10	0.12	0.11	16.87	16.62	16.31	16.68	16.48	16.94
410	| Thiamine monophosphate synthase	XF9a_01033		35 kDa	4	2	0.054	0.27	16.21	16.08	16.35	16.38	16.46	16.58
411	| Uncharacterized conserved protein	XF9a_01035		26 kDa	81	17	< 0.0001	0.57	15.25	15.59	16.18	16.16	16.2	16.32
412	| MAF protein	XF9a_01036		21 kDa	14	4	< 0.0001	1.33	14.88	14.59	14.29	15.79	15.87	16.13
413	| ribonuclease, Rne/Rng family	XF9a_01037		56 kDa	10	5	< 0.0001	1.04	15.14	15.14	15.12	15.95	16.13	16.38
414	| Predicted Zn-dependent proteases and their inactivated homologs	XF9a_01039		51 kDa	128	38	0.22	0.2	16.03	16.04	16.07	16.29	16.24	16.29
415	| Predicted Zn-dependent proteases and their inactivated homologs	XF9a_01041		48 kDa	113	25	< 0.0001	0.69	15.4	15.01	15.13	15.91	15.86	15.82
416	| Multimeric flavodoxin WrbA	XF9a_01043		20 kDa	93	15	< 0.0001	-0.67	17.38	17.49	17.46	16.9	16.79	16.64
417	| Zn-dependent alcohol dehydrogenases	XF9a_01046		38 kDa	9	4	0.075	-0.31	16.21	15.99	16.56	16.06	15.77	16.01
418	| Putative intracellular protease/amidase	XF9a_01047		25 kDa	61	14	< 0.0001	-0.83	17.34	17.17	17.61	16.47	16.57	16.58
419	| UDP-N-acetylglucosamine diphosphorylase/glucosamine-1-phosphate N-acetyltransferase	XF9a_01048		49 kDa	16	3	< 0.0001	1.15	15.94	16.03	15.71	16.79	16.98	17.37
420	| chorismate mutase, putative	XF9a_01049		22 kDa	7	3	< 0.0001	1.49	15.21	15.67	15.13	17.15	16.61	16.71
421	| ATP synthase, F1 epsilon subunit (delta in mitochondria)	XF9a_01050		15 kDa	34	6	0.005	0.24	17.38	17.54	17.87	17.7	17.98	17.81
422	| ATP synthase, F1 beta subunit	XF9a_01051		51 kDa	427	77	< 0.0001	0.35	16.01	16.2	16.27	16.39	16.58	16.56
423	| ATP synthase, F1 gamma subunit	XF9a_01052		32 kDa	18	7	0.68	0.15	17	16.76	16.51	16.64	16.73	17.35
424	| proton translocating ATP synthase, F1 alpha subunit	XF9a_01053		56 kDa	273	44	< 0.0001	0.25	16.94	17.28	17.11	17.19	17.33	17.54
425	| ATP synthase, F1 delta subunit	XF9a_01054		19 kDa	40	8	0.49	-0.05	17.4	17.3	17.11	17.03	17.18	17.43
426	| ATP synthase, F0 subunit b	XF9a_01055		17 kDa	48	11	0.34	0.09	15.87	15.87	15.59	16.36	15.52	15.74
427	| ribosomal protein S10, bacterial/organelle	XF9a_01059		12 kDa	84	14	0.002	0.21	17.46	17.29	17.29	17.4	17.65	17.63
428	| 50S ribosomal protein L3, bacterial	XF9a_01060		23 kDa	60	18	< 0.0001	0.92	15.73	15.55	15.33	16.43	16.21	16.77
429	| 50S ribosomal protein L4, bacterial/organelle	XF9a_01061		22 kDa	35	11	< 0.0001	0.69	16.74	16.64	16.5	17.27	17.19	17.49
430	| ribosomal protein L2, bacterial/organellar	XF9a_01063		30 kDa	73	13	< 0.0001	0.77	16.34	16.09	15.72	16.82	16.41	17.27
431	| ribosomal protein S19, bacterial/organelle	XF9a_01064		10 kDa	16	10	< 0.0001	0.47	17.16	16.98	17.01	17.33	17.31	17.99
432	| ribosomal protein L22, bacterial type	XF9a_01065		12 kDa	9	4	0.00011	0.68	16.63	16.65	16.31	16.95	17.07	17.64
433	| ribosomal protein S3, bacterial type	XF9a_01066		27 kDa	53	15	< 0.0001	0.72	16.45	16.34	16.29	16.97	16.88	17.37
434	| ribosomal protein L16, bacterial/organelle	XF9a_01067		15 kDa	26	6	< 0.0001	1.13	14.34	14.65	14.23	15.49	15.17	15.97
435	| 30S ribosomal protein S17	XF9a_01069		10 kDa	11	3	0.001	0.68	16.93	16.64	16.77	17.28	17.4	17.7
436	| ribosomal protein L14, bacterial/organelle	XF9a_01070		13 kDa	31	9	< 0.0001	0.63	17.03	16.88	16.73	17.21	17.45	17.9
437	| ribosomal protein L24, bacterial/organelle	XF9a_01071		11 kDa	46	10	< 0.0001	0.47	16.92	16.91	16.82	17.12	17.24	17.73
438	| Ribosomal protein L5	XF9a_01072		20 kDa	80	27	0.29	0.04	17.57	17.13	17.06	17.07	17.34	17.44
439	| Ribosomal protein S14	XF9a_01073		12 kDa	49	6	< 0.0001	1.05	16	15.68	15.58	16.86	16.57	17.01
440	| Ribosomal protein S8	XF9a_01074		14 kDa	43	7	< 0.0001	0.81	16.66	16.63	16.46	17.17	17.4	17.69
441	| ribosomal protein L6, bacterial type	XF9a_01075		19 kDa	17	6	< 0.0001	1.08	17.17	16.96	16.98	17.4	18.24	18.69
442	| ribosomal protein L18, bacterial type	XF9a_01076		13 kDa	16	4	0.18	0.22	17.08	16.72	16.51	16.68	16.91	17.44
443	| ribosomal protein S5, bacterial/organelle type	XF9a_01077		19 kDa	31	10	< 0.0001	0.77	15.8	15.63	15.34	16.12	16.19	16.8
444	| ribosomal protein L30, bacterial/organelle	XF9a_01078		7 kDa	14	3	0.001	0.68	17.37	17.11	16.83	17.41	17.69	18.3
445	| ribosomal protein L15, bacterial/organelle	XF9a_01079		16 kDa	73	10	< 0.0001	1.32	16.22	16.04	15.7	17.23	17	17.69
446	| 30S ribosomal protein S13	XF9a_01081		14 kDa	29	8	< 0.0001	0.66	16.96	16.63	16.57	17.15	17.26	17.74
447	| 30S ribosomal protein S11	XF9a_01082		14 kDa	11	5	< 0.0001	1.08	18.5	18.29	17.97	19.26	19.15	19.62
448	| ribosomal protein S4, bacterial/organelle type	XF9a_01083		24 kDa	22	7	< 0.0001	0.78	16.8	16.74	16.55	17.37	17.29	17.81
449	| DNA-directed RNA polymerase, alpha subunit, bacterial and chloroplast-type	XF9a_01084		37 kDa	76	21	0.17	0.09	17.84	17.96	17.87	17.73	17.91	18.23
450	| ribosomal protein L17	XF9a_01085		14 kDa	18	8	< 0.0001	0.43	17.39	17.36	17.43	17.62	17.82	18.03
451	| hypothetical protein	XF9a_01092		17 kDa	4	2	0.001	1.24	16.09	16.22	15.82	17.27	17.33	17.25
452	| trigger factor	XF9a_01094		49 kDa	157	32	< 0.0001	0.55	16.14	16.23	16.24	16.63	16.73	16.94
453	| endopeptidase Clp ATP-binding regulatory subunit (clpX)	XF9a_01096		47 kDa	13	6	< 0.0001	0.84	16.23	16.49	16.37	17.01	17.1	17.48
454	| ATP-dependent protease La	XF9a_01097		91 kDa	34	17	0.001	0.23	16.21	16.12	15.88	16.35	15.96	16.57
455	| Bacterial nucleoid DNA-binding protein	XF9a_01098		10 kDa	128	22	0.001	-0.28	16.4	16.56	16.63	16.01	16.22	16.31
456	| Parvulin-like peptidyl-prolyl isomerase	XF9a_01102		73 kDa	69	22	0.31	-0.06	16.7	16.55	16	16.27	16.23	16.63
457	| ribonucleoside-diphosphate reductase, alpha subunit	XF9a_01104		94 kDa	46	22	< 0.0001	0.47	16.19	16.37	16.39	16.87	16.66	16.85
458	| Ribonucleotide reductase, beta subunit	XF9a_01105		40 kDa	58	13	< 0.0001	0.38	16.64	16.71	16.75	16.98	17.11	17.13
459	| pseudouridine synthase	XF9a_01108		26 kDa	6	2	0.001	0.77	15.55	15.29	15.21	15.8	16.17	16.4
460	| Uncharacterized protein conserved in bacteria	XF9a_01111		21 kDa	4	2	0.046	-0.34	17.32	17.1	17.2	16.72	16.97	16.9
461	| ribosomal protein L28	XF9a_01112		9 kDa	51	6	< 0.0001	0.64	15	14.8	14.76	15.18	15.43	15.87
462	| ribosomal protein L33, bacterial type	XF9a_01113		6 kDa	7	2	0.84	-0.04	16.59	16.72	16.74	16.85	16.23	16.8
463	| Glutathione S-transferase	XF9a_01115		23 kDa	162	32	< 0.0001	0.66	16.03	16.06	16.13	16.67	16.76	16.75
464	| malate dehydrogenase	XF9a_01116		35 kDa	721	64	< 0.0001	-0.28	17.14	17.31	17.4	16.83	17.18	17.02
465	| Peptidyl-prolyl cis-trans isomerase (rotamase) - cyclophilin family	XF9a_01117		18 kDa	119	18	< 0.0001	0.55	15.47	15.13	15.48	15.78	16.1	15.83
466	| GTP-binding protein TypA/BipA	XF9a_01118		67 kDa	238	49	< 0.0001	0.26	17.07	17.1	17.1	17.23	17.34	17.47
467	| Multidrug resistance efflux pump	XF9a_01120		47 kDa	43	13	0.0019	-0.25	15.84	16.07	15.69	15.61	15.35	15.89
468	| hypothetical protein	XF9a_01123		9 kDa	8	2	0.03	-1.44	17.22	17.02	16.72	15.69	15.45	15.43
469	| ABC-type bacteriocin/lantibiotic exporters, contain an N-terminal double-glycine peptidase domain	XF9a_01125		79 kDa	21	9	0.38	0.14	15.5	15.5	15.01	15.6	15.04	15.73
470	Cluster of | Tfp pilus assembly protein, tip-associated adhesin PilY1 (XF9a_01129)	XF9a_01129 [2]		132 kDa	253	83	< 0.0001	-1.28	16.18	16.23	16.79	15.08	15.02	15.12
470.1	| Tfp pilus assembly protein, tip-associated adhesin PilY1	XF9a_00029		133 kDa	187	21	< 0.0001	-1.19	15.8	15.8	16.4	14.85	14.7	14.87
470.2	| Tfp pilus assembly protein, tip-associated adhesin PilY1	XF9a_01129		132 kDa	191	26	< 0.0001	-1.38	16.53	16.59	17.17	15.32	15.29	15.36
471	| hypothetical protein	XF9a_01130		18 kDa	15	3	< 0.0001	-2.21	14.16	13.46	14.04	11.36	11.84	11.79
472	| hypothetical protein	XF9a_01131		14 kDa	47	9	0.026	-0.34	15.3	15.61	15.51	14.75	15.06	15.37
473	| GAF domain-containing protein	XF9a_01133		17 kDa	33	14	0.96	-0.01	16.06	15.93	16.04	15.93	16.03	16.04
474	| Outer membrane protein	XF9a_01134		68 kDa	85	20	< 0.0001	-1.3	17.05	16.88	16.93	15.59	15.64	15.74
475	| Uncharacterized protein conserved in bacteria	XF9a_01135		138 kDa	100	29	< 0.0001	-1.21	17.57	17.16	16.73	15.99	15.74	16.03
476	| methylisocitrate lyase	XF9a_01136		32 kDa	19	5	0.58	-0.11	15.14	15.13	15.08	14.96	14.94	15.16
477	| probable AcnD-accessory protein PrpF	XF9a_01144		42 kDa	48	10	0.00053	0.28	16.8	16.67	16.99	17.11	17.26	16.92
478	| Arginase/agmatinase/formimionoglutamate hydrolase, arginase family	XF9a_01151		34 kDa	258	40	0.26	0.43	16.19	16.06	16.11	16.36	16.53	16.5
479	| Large extracellular alpha-helical protein	XF9a_01152		179 kDa	174	58	0.011	0.16	17.1	17.13	17.06	17.12	17.19	17.47
480	| Esterase/lipase	XF9a_01153		36 kDa	23	8	0.00013	-0.65	16.2	15.99	16.26	15.48	15.39	15.6
481	| Oligoribonuclease (3''->5'' exoribonuclease)	XF9a_01157		22 kDa	21	5	< 0.0001	0.53	15.16	15.05	15.23	15.68	15.79	15.53
482	| Small-conductance mechanosensitive channel	XF9a_01158		30 kDa	14	4	< 0.0001	-1.87	18.51	18.21	18.22	16.22	16.4	16.7
483	| phosphoenolpyruvate synthase	XF9a_01159		87 kDa	152	41	0.15	0.15	17.03	16.47	16.32	16.86	16.62	16.79
484	| Uncharacterized protein conserved in bacteria	XF9a_01160		31 kDa	20	5	0.95	0.13	14.47	14.03	13.75	14.24	13.98	14.45
485	| Autotransporter beta-domain.	XF9a_01163		31 kDa	12	6	< 0.0001	1.36	15.54	15.84	15.97	17.12	17.27	17.02
486	| lipoate synthase	XF9a_01167		41 kDa	3	2	0.01	-0.4	18.42	18.5	18.28	17.86	18.12	18.03
487	| Uncharacterized conserved protein	XF9a_01169		10 kDa	15	3	0.049	0.28	16.46	16.29	16.27	16.43	16.61	16.83
488	| poly(hydroxyalkanoate) granule-associated protein	XF9a_01172		20 kDa	44	8	0.016	-0.35	16.19	15.97	15.87	16.16	15.34	15.54
489	| Carboxypeptidase C (cathepsin A)	XF9a_01175		56 kDa	44	16	< 0.0001	2.25	14.85	14.85	14.72	16.92	17.22	17.12
490	| DNA topoisomerase IV, B subunit, proteobacterial	XF9a_01176		70 kDa	3	2	0.073	0.4	16.61	16.78	16.47	16.94	16.71	17.38
491	| hypothetical protein	XF9a_01177		10 kDa	228	28	< 0.0001	-0.76	15.01	14.57	14.22	14.02	13.61	13.61
492	| CTP synthase	XF9a_01178		62 kDa	66	23	< 0.0001	0.43	16.59	16.85	16.55	17.06	17.01	17.22
493	| 3-deoxy-8-phosphooctulonate synthase	XF9a_01179		30 kDa	68	19	< 0.0001	-0.58	17.31	17.43	17.45	16.78	16.82	16.87
494	| phosphopyruvate hydratase	XF9a_01180		46 kDa	150	35	0.17	0.02	17.6	17.18	17.72	17.49	17.51	17.72
495	| Gluconolactonase	XF9a_01186		37 kDa	56	13	< 0.0001	-1.19	17.09	17.28	17.32	15.79	16.05	16.17
496	| Dehydrogenases (flavoproteins)	XF9a_01187		60 kDa	40	14	< 0.0001	-0.48	17	16.82	17.44	16.49	16.7	16.58
497	| ABC-type uncharacterized transport system, auxiliary component	XF9a_01189		23 kDa	21	8	0.035	0.17	16.8	16.99	16.87	17.02	16.91	17.23
498	| ABC-type transport system involved in resistance to organic solvents, periplasmic component	XF9a_01190		33 kDa	15	3	0.16	-0.12	15.66	15.89	15.87	15.36	15.68	15.86
499	| ABC-type transport system involved in resistance to organic solvents, ATPase component	XF9a_01191		31 kDa	5	3	0.006	0.47	14.53	14.88	14.75	15.06	14.97	15.6
500	| hypothetical protein	XF9a_01194		7 kDa	9	2	0.001	-3.93	18.41	18.23	17.8	13.82	14.04	14.46
501	| hypothetical protein	XF9a_01195		7 kDa	3	2	0.035	-0.83	17.54	17.44	17.49	16.68	16.67	16.58
502	| hypothetical protein	XF9a_01196		7 kDa	11	6	0.001	-4.58	16.28	14.3	16.11	0	0	0
503	| cell shape determining protein, MreB/Mrl family	XF9a_01199		37 kDa	73	25	0.037	0.01	17.04	17.06	16.87	17	16.83	17.19
504	| S-adenosylmethionine:tRNA ribosyltransferase-isomerase	XF9a_01204		39 kDa	16	5	< 0.0001	0.65	16.28	16.25	16.18	16.82	16.93	16.9
505	| hypothetical protein	XF9a_01207		58 kDa	4	2	0.4	-0.37	12.65	12.81	12.92	11.75	13.09	12.44
506	| cell division topological specificity factor MinE	XF9a_01209		10 kDa	12	5	< 0.0001	-0.38	19.24	19.15	19.39	18.92	18.88	18.86
507	| septum site-determining protein MinD	XF9a_01210		29 kDa	106	30	0.1	0.14	16.67	16.65	16.55	16.69	16.74	16.83
508	| septum site-determining protein MinC	XF9a_01211		26 kDa	62	16	0.004	-0.22	16.72	16.78	16.39	16.17	16.32	16.75
509	| Predicted acetyltransferase, GNAT superfamily	XF9a_01212		22 kDa	7	2	0.02	0.34	15.85	15.85	15.76	16.26	16.14	16.09
510	| hypothetical protein	XF9a_01214		44 kDa	143	31	< 0.0001	0.21	16.8	17.07	17	17.1	17.06	17.36
511	| Uncharacterized conserved protein	XF9a_01218		26 kDa	29	5	< 0.0001	1.34	15.12	15.13	15.1	16.22	16.6	16.59
512	| uroporphyrinogen decarboxylase	XF9a_01221		39 kDa	57	14	0.041	-0.14	16.61	16.4	16.42	16.26	16.25	16.49
513	| 3-dehydroquinate synthase	XF9a_01222		42 kDa	17	7	0.99	0.01	17.4	17.14	16.89	17.08	17.07	17.32
514	| pyridoxamine-phosphate oxidase	XF9a_01224		23 kDa	11	4	0.027	0.29	16.09	16.15	16.27	16.4	16.4	16.47
515	| glutaminyl-tRNA synthetase	XF9a_01225		66 kDa	99	26	< 0.0001	0.25	16.95	16.76	16.72	17.02	17.08	17.07
516	| Uncharacterized protein involved in copper resistance	XF9a_01227		25 kDa	26	8	0.005	0.21	15.21	15.15	15.4	15.48	15.46	15.44
517	| sulfate/thiosulfate-binding protein	XF9a_01229		41 kDa	171	34	< 0.0001	-0.72	17.68	17.48	18.17	16.92	17.17	17.08
518	| sulfate ABC transporter, ATP-binding protein	XF9a_01232		39 kDa	18	5	0.064	0.17	15.69	15.75	15.52	15.8	15.68	16
519	| RNA polymerase sigma factor, sigma-70 family	XF9a_01234		70 kDa	30	12	< 0.0001	0.63	16.4	16.5	16.22	16.87	16.81	17.38
520	| DNA topoisomerase IV, A subunit, proteobacterial	XF9a_01235		83 kDa	9	3	0.55	0.19	20.38	21.09	20.71	21.18	20.82	20.92
521	| 8-amino-7-oxononanoate synthase	XF9a_01239		44 kDa	16	6	0.00093	-0.43	16.79	16.82	16.9	16.49	16.28	16.38
522	| Zn-dependent hydrolases, including glyoxylases	XF9a_01243		31 kDa	41	15	< 0.0001	-0.48	16.14	16.13	16.45	15.72	15.8	15.77
523	| tRNA nucleotidyltransferase/poly(A) polymerase	XF9a_01244		46 kDa	36	9	0.48	0.06	16.17	16.17	16.44	16.35	16.32	16.29
524	| Soluble lytic murein transglycosylase and related regulatory proteins (some contain LysM/invasin domains)	XF9a_01245		73 kDa	72	22	< 0.0001	0.68	16.57	16.26	16.18	17.04	16.85	17.18
525	| chorismate synthase	XF9a_01251		40 kDa	16	6	0.012	-0.46	15.07	15.44	15.54	14.65	14.85	15.11
526	| aspartate-semialdehyde dehydrogenase (peptidoglycan organisms)	XF9a_01253		37 kDa	54	16	0.00021	0.24	16.63	16.8	17.08	17.03	17.09	17.13
527	| FimV N-terminal domain	XF9a_01254		68 kDa	58	20	0.98	0.04	15.88	15.83	16.52	16.01	16.26	16.1
528	| Phosphoribosylanthranilate isomerase	XF9a_01256		24 kDa	7	3	0.002	-0.4	15.94	15.82	15.97	15.4	15.53	15.58
529	| tryptophan synthase, beta subunit	XF9a_01257		48 kDa	167	30	< 0.0001	-0.33	16.51	16.5	16.49	16.14	16.19	16.27
530	| tryptophan synthase, alpha subunit	XF9a_01258		28 kDa	27	12	0.62	-0.01	17.74	17.65	17.55	17.65	17.52	17.78
531	| Coenzyme F420-dependent N5,N10-methylene tetrahydromethanopterin reductase and related flavin-dependent oxidoreductases	XF9a_01261		36 kDa	30	8	< 0.0001	0.74	15.19	14.5	14.41	15.48	15.39	15.65
532	| DNA-binding ferritin-like protein (oxidative damage protectant)	XF9a_01264		21 kDa	128	23	< 0.0001	-0.66	17.02	16.62	17.04	16.12	16.27	16.21
533	| PhoPQ-activated pathogenicity-related protein	XF9a_01266		56 kDa	12	6	0.031	0.28	16.05	16.04	16.01	16.16	16.32	16.43
534	| glycine dehydrogenase (decarboxylating)	XF9a_01268		106 kDa	77	27	< 0.0001	-0.93	16.87	16.71	16.81	15.88	15.78	15.95
535	| cytochrome o ubiquinol oxidase, subunit I	XF9a_01272		74 kDa	51	9	< 0.0001	-1.16	15.74	15.68	15.52	14.48	14.32	14.64
536	| cytochrome o ubiquinol oxidase subunit II	XF9a_01273		36 kDa	64	15	< 0.0001	-1.04	17.15	17.2	17.22	16	16.09	16.32
537	| Geranylgeranyl pyrophosphate synthase	XF9a_01274		36 kDa	22	3	< 0.0001	1.54	16.18	15.72	15.25	17.14	17.18	17.49
538	| single stranded DNA-binding protein (ssb)	XF9a_01275		18 kDa	76	19	0.098	0.34	16.49	16.51	17.15	16.73	17.28	17.05
539	| Kef-type K+ transport systems, membrane components	XF9a_01277		44 kDa	6	2	0.14	-0.36	14.5	14.6	14.11	14.06	13.73	14.26
540	| Phosphotransferase System HPr (HPr) Family	XF9a_01282		10 kDa	15	5	< 0.0001	0.48	17.82	17.77	17.83	18.19	18.3	18.4
541	| Predicted P-loop-containing kinase	XF9a_01285		33 kDa	8	3	0.012	0.41	16.18	15.75	15.36	16.19	15.98	16.35
542	| Serine kinase of the HPr protein, regulates carbohydrate metabolism	XF9a_01286		35 kDa	30	8	0.069	-0.16	17.04	17.05	17	16.83	16.86	16.92
543	| ribosomal subunit interface protein	XF9a_01287		12 kDa	56	11	0.00094	0.2	16.25	16.33	16.33	16.46	16.52	16.53
544	| lipopolysaccharide transport periplasmic protein LptA	XF9a_01290		19 kDa	12	4	0.055	-0.37	16.6	15.57	16.31	15.75	15.89	15.69
545	| 3-deoxy-D-manno-octulosonate 8-phosphate phosphatase, YrbI family	XF9a_01292		20 kDa	50	11	< 0.0001	-0.32	17.63	17.53	17.5	17.12	17.23	17.35
546	| KpsF/GutQ family protein	XF9a_01293		37 kDa	22	9	< 0.0001	0.54	15.16	15.5	15.2	15.7	15.75	16.08
547	| Predicted transcriptional regulator, BolA superfamily	XF9a_01294		8 kDa	20	4	< 0.0001	0.51	16.98	16.99	17.07	17.48	17.56	17.52
548	| UDP-N-acetylglucosamine 1-carboxyvinyltransferase	XF9a_01295		45 kDa	31	12	0.003	0.19	16.62	16.59	16.39	16.71	16.59	16.86
549	| phosphoribosylformylglycinamidine synthase, single chain form	XF9a_01301		145 kDa	177	60	1	-0.07	16.6	16.4	16.26	16.47	16.38	16.32
550	| Protein-disulfide isomerase	XF9a_01302		28 kDa	130	27	0.31	-0.04	16.65	17.05	17.25	16.84	16.99	16.96
551	| acetylornithine and succinylornithine transaminases	XF9a_01305		44 kDa	78	23	< 0.0001	-0.93	16.98	16.87	17.27	16.16	16.04	16.07
552	| glutamate--cysteine ligase, plant type	XF9a_01307		51 kDa	58	12	0.00046	0.29	15.32	15.49	15.28	15.7	15.55	15.72
553	| ribosome biogenesis GTP-binding protein YsxC/EngB	XF9a_01309		25 kDa	5	2	0.001	0.78	14.92	14.87	14.73	15.56	15.56	15.7
554	| hypothetical protein	XF9a_01310		34 kDa	69	13	< 0.0001	1.16	14.46	14.43	14.41	15.55	15.57	15.59
555	| Protein-disulfide isomerase	XF9a_01312		24 kDa	86	14	0.043	0.12	17	16.71	17.14	16.89	17.25	17.09
556	| Protein-disulfide isomerase	XF9a_01313		28 kDa	237	32	< 0.0001	-0.43	16.85	16.59	16.95	16.23	16.48	16.37
557	| Uncharacterized protein involved in purine metabolism	XF9a_01315		22 kDa	26	9	0.68	0.08	16.6	16.6	16.23	16.31	16.59	16.76
558	| Uncharacterized conserved protein	XF9a_01318		12 kDa	8	3	< 0.0001	-0.32	16.38	16.38	16.54	16.12	16.1	16.11
559	| ATP-dependent Clp protease ATP-binding subunit clpA	XF9a_01319		84 kDa	32	11	< 0.0001	-0.43	16.33	16.5	16.14	15.85	15.59	16.1
560	| thioredoxin-disulfide reductase	XF9a_01323		35 kDa	57	15	0.00031	0.2	16.91	16.65	16.96	16.94	17.23	16.99
561	| DNA segregation ATPase FtsK/SpoIIIE and related proteins	XF9a_01324		86 kDa	24	10	< 0.0001	-0.51	16.16	16.3	16.3	15.71	15.55	16
562	| Transglutaminase-like enzymes, putative cysteine proteases	XF9a_01325		72 kDa	8	3	0.042	0.24	15.88	15.61	15.67	15.81	16.02	16.04
563	| Outer membrane lipoprotein-sorting protein	XF9a_01326		24 kDa	86	22	0.001	0.15	18.34	17.97	18.33	18.23	18.55	18.34
564	| Dehydrogenases with different specificities (related to short-chain alcohol dehydrogenases)	XF9a_01332		26 kDa	5	3	0.026	-0.5	14.69	14.75	14.91	13.91	14.2	14.65
565	| Predicted phosphosugar isomerases	XF9a_01339		36 kDa	22	8	0.3	0.33	16.14	16.24	16.15	16.56	16.41	16.59
566	| N-acetylglucosamine-6-phosphate deacetylase	XF9a_01340		41 kDa	26	9	< 0.0001	1.31	15.54	15.55	15.6	16.83	16.81	16.99
567	| acetyl-CoA carboxylase, carboxyl transferase, beta subunit	XF9a_01341		32 kDa	21	8	0.013	-0.24	13.05	13.12	12.96	12.64	12.61	13.09
568	| phosphoglucosamine mutase	XF9a_01342		47 kDa	5	3	0.51	-0.07	15.93	15.86	15.81	15.93	15.58	15.92
569	| cysteine desulfurases, SufSfamily	XF9a_01346		46 kDa	66	14	0.002	0.19	15.97	16.08	16.21	16.26	16.25	16.34
570	| FeS assembly protein SufD	XF9a_01347		47 kDa	20	6	< 0.0001	0.67	15.41	15.44	15.29	15.94	16.13	16.1
571	| FeS assembly ATPase SufC	XF9a_01348		31 kDa	12	5	< 0.0001	1.02	15.76	15.85	15.66	16.44	16.77	17.12
572	| FeS assembly protein SufB	XF9a_01349		54 kDa	41	8	< 0.0001	0.75	14.35	14.48	14.36	15.15	15.25	15.07
573	| Protease II	XF9a_01352		86 kDa	244	59	0.58	0.15	16.98	16.94	17.21	17.1	17.32	17.1
574	| diaminopimelate epimerase	XF9a_01354		30 kDa	17	8	0.016	0.14	16.5	16.42	16.49	16.58	16.66	16.57
575	| ATP-dependent protease HslVU, peptidase subunit	XF9a_01357		19 kDa	9	4	0.006	-0.51	17.22	16.99	17.5	16.44	16.73	16.99
576	| ATP-dependent protease HslVU, ATPase subunit	XF9a_01358		52 kDa	108	24	< 0.0001	0.23	16.21	16.35	16.24	16.32	16.45	16.78
577	| Uncharacterized protein conserved in bacteria	XF9a_01359		50 kDa	18	8	< 0.0001	0.57	15.12	15.19	15.44	15.56	15.88	16
578	| ubiquinone/menaquinone biosynthesis methyltransferases	XF9a_01360		28 kDa	3	2	0.042	-0.27	17.38	17.56	17.46	17.04	17.11	17.44
579	| Aminopeptidase N	XF9a_01361		75 kDa	17	10	0.002	-0.36	17.78	17.16	16.95	16.88	16.75	16.98
580	| DNA-binding protein H-NS	XF9a_01365		16 kDa	57	12	0.001	0.16	16.6	16.61	16.85	16.84	16.78	16.9
581	| Uncharacterized conserved protein	XF9a_01367		32 kDa	17	4	0.85	-0.03	14.39	14.67	14.38	14.36	14.47	14.47
582	| Uncharacterized conserved protein	XF9a_01368		17 kDa	19	7	0.26	-0.06	16.47	16.26	16.43	16.25	16.28	16.47
583	| Outer membrane receptor proteins, mostly Fe transport	XF9a_01369		76 kDa	63	14	< 0.0001	-0.57	16.49	16.34	16.8	15.88	16.07	15.89
584	| sulfite reductase (NADPH) hemoprotein, beta-component	XF9a_01371		63 kDa	9	3	0.001	0.37	15.71	15.92	15.85	16.28	16.16	16.18
585	| sulfite reductase [NADPH] flavoprotein, alpha-component	XF9a_01372		68 kDa	15	7	0.34	0.22	16.32	16.4	16.58	16.64	16.74	16.59
586	| guanylate kinase	XF9a_01376		23 kDa	15	4	0.22	-0.14	15.33	15.53	15.51	15.17	15.42	15.35
587	| ribonuclease PH	XF9a_01378		26 kDa	9	4	< 0.0001	0.51	16.07	16.03	16.04	16.5	16.59	16.57
588	| proline iminopeptidase, Neisseria-type subfamily	XF9a_01383		36 kDa	111	22	< 0.0001	-0.47	17.29	17.19	17.12	16.73	16.56	16.75
589	| Autotransporter adhesin	XF9a_01388		98 kDa	303	66	< 0.0001	1.9	14.55	14.6	14.7	16.87	16.5	16.29
590	| general secretory pathway protein E	XF9a_01389		63 kDa	4	2	0.005	1.05	14.64	15.36	14.82	16.14	15.9	15.88
591	| general secretion pathway protein G	XF9a_01391		15 kDa	10	2	0.032	0.39	17.16	17.08	17.44	18.11	17.34	17.42
592	| general secretion pathway protein D	XF9a_01399		81 kDa	22	12	< 0.0001	0.9	15.85	15.83	15.7	16.66	16.66	16.77
593	| Autotransporter adhesin	XF9a_01401		204 kDa	27	5	0.019	0.74	15.39	15.27	15.62	16.33	16.2	15.95
594	| peroxiredoxin	XF9a_01402		21 kDa	392	40	< 0.0001	0.2	16.66	16.73	17.03	16.94	17.13	16.94
595	| alkyl hydroperoxide reductase, F subunit	XF9a_01403		57 kDa	46	12	< 0.0001	0.86	15.89	16.04	15.87	16.72	16.69	16.97
596	| universal bacterial protein YeaZ	XF9a_01405		24 kDa	5	2	0.67	-0.18	15.42	14.81	14.83	0	14.89	15.24
597	| ribosomal protein L31	XF9a_01406		9 kDa	58	7	0.007	0.29	17.34	17.02	17.15	17	17.53	17.82
598	| citrate synthase I (hexameric type)	XF9a_01407		48 kDa	143	28	< 0.0001	-0.73	17.38	17.22	17.29	16.48	16.57	16.71
599	| Ribosomal protein S9	XF9a_01408		14 kDa	12	5	0.001	0.74	16.64	16.22	15.9	16.76	16.85	17.47
600	| ribosomal protein L13, bacterial type	XF9a_01409		16 kDa	30	6	< 0.0001	0.86	16.29	16.34	16.17	16.78	17.16	17.46
601	| Ubiquinone biosynthesis protein COQ7	XF9a_01411		27 kDa	9	3	0.003	0.33	16.23	16.21	15.9	16.22	16.36	16.75
602	| S-adenosylmethionine decarboxylase proenzyme, Escherichia coli form	XF9a_01412		31 kDa	54	15	0.17	-0.17	17.44	17.75	17.86	17.44	17.45	17.61
603	| cAMP-binding proteins - catabolite gene activator and regulatory subunit of cAMP-dependent protein kinases	XF9a_01413		29 kDa	68	12	0.0032	0.17	16.65	16.66	16.36	16.73	16.5	17.03
604	| Outer membrane lipoprotein	XF9a_01416		16 kDa	109	14	0.52	-0.28	16.81	16.85	16.4	16.31	16.26	16.72
605	| dihydrolipoamide dehydrogenase	XF9a_01417		51 kDa	50	15	< 0.0001	0.77	16.27	16.46	16.5	16.79	17.31	17.41
606	| hypothetical protein	XF9a_01418		17 kDa	4	3	0.47	-0.2	16.18	16.6	16.74	16.01	16.42	16.44
607	| 2-oxoglutarate dehydrogenase complex dihydrolipoamide succinyltransferase (E2 component)	XF9a_01419		42 kDa	132	19	< 0.0001	0.52	16.66	16.86	16.93	16.95	17.44	17.65
608	| 2-oxoglutarate dehydrogenase, E1 component	XF9a_01420		105 kDa	217	49	< 0.0001	0.14	16.9	16.84	16.62	16.87	16.8	17.08
609	| Uncharacterized conserved protein	XF9a_01421		48 kDa	54	15	< 0.0001	0.26	15.95	16.15	16.01	16.31	16.32	16.25
610	| adenylosuccinate lyase	XF9a_01422		51 kDa	156	31	< 0.0001	-0.55	16.84	16.69	16.68	16.02	16.21	16.28
611	| Fumarase	XF9a_01424		50 kDa	34	11	< 0.0001	0.78	16.4	16.53	16.43	17.19	17.12	17.42
612	| phage-related protein, HI1409 family	XF9a_01443 (+1)		52 kDa	8	6	0.006	-0.5	16.18	16.32	16.28	15.83	15.58	15.86
613	| hypothetical protein	XF9a_01448 (+1)		17 kDa	15	5	0.003	-0.51	16.67	16.69	16.54	16.12	16.16	16.09
614	| Uncharacterized protein conserved in bacteria	XF9a_01449 (+1)		37 kDa	23	9	0.004	-0.74	15.14	15.23	15.16	14.52	14.11	14.71
615	| hypothetical protein	XF9a_01450 (+1)		11 kDa	12	2	0.001	-0.83	16.23	16.26	16.43	15.75	15.2	15.52
616	| Protein of unknown function (DUF3383).	XF9a_01455 (+1)		54 kDa	22	6	< 0.0001	-0.94	15.96	15.5	15.18	14.41	14.61	14.62
617	| Protein of unknown function (DUF2669).	XF9a_01457 (+1)		15 kDa	12	2	0.001	-1.15	16.24	15.99	16.31	14.72	15.22	15.19
618	| Predicted nucleic acid-binding protein, contains PIN domain	XF9a_01462		16 kDa	8	3	< 0.0001	-1.34	18.06	17.96	18.08	16.62	16.71	16.76
619	| probable addiction module antidote protein	XF9a_01469		10 kDa	3	2	0.37	0.11	17.13	16.87	17.12	17.45	16.93	17.12
620	| putative addiction module killer protein	XF9a_01470		11 kDa	8	3	0.15	0.12	16.08	16.13	16.22	16.02	16.43	16.35
621	| ABC-type multidrug transport system, ATPase component	XF9a_01474		33 kDa	8	2	0.001	0.9	14.91	15.14	14.24	15.82	15.39	16.05
622	| Glutathione peroxidase	XF9a_01475		21 kDa	216	33	0.00052	0.16	17.27	17.23	17.46	17.36	17.66	17.44
623	| FKBP-type peptidyl-prolyl cis-trans isomerases 1	XF9a_01476		34 kDa	241	38	< 0.0001	-0.59	16.58	16.2	17.02	15.89	16.1	15.88
624	| nucleotide sugar dehydrogenase	XF9a_01477		50 kDa	123	30	< 0.0001	0.66	16.29	16.26	15.95	16.87	16.45	17.1
625	| Uncharacterized protein conserved in bacteria	XF9a_01479		23 kDa	19	7	0.0038	-0.36	16.75	16.87	16.68	16.26	16.1	16.85
626	| Sugar kinases, ribokinase family	XF9a_01481		36 kDa	16	7	0.034	0.14	17.21	17.06	17.4	17.33	17.47	17.25
627	| N-acyl-D-glucosamine 2-epimerase	XF9a_01482		47 kDa	80	27	0.53	-0.04	16.55	16.64	16.58	16.56	16.59	16.55
628	| Beta-lactamase class C and other penicillin binding proteins	XF9a_01489		50 kDa	5	2	0.98	-0.05	18.57	18.7	18.79	18.79	18.66	18.49
629	| Membrane glycosyltransferase	XF9a_01490		70 kDa	3	2	0.003	0.49	16.66	16.75	16.24	17.12	16.8	17.18
630	| Predicted esterase	XF9a_01491		25 kDa	6	3	0.8	0	17.31	17.27	17.36	17.3	17.31	17.3
631	| porphobilinogen deaminase	XF9a_01494		33 kDa	16	7	0.017	-0.11	15.82	15.83	15.94	15.7	15.73	15.73
632	| Putative salt-induced outer membrane protein	XF9a_01495		30 kDa	19	6	0.38	-0.1	16.08	16.08	16.26	16.11	15.98	16.04
633	| pilus retraction protein PilT	XF9a_01497		42 kDa	23	11	0.69	0.17	15.72	15.84	15.72	15.88	15.84	16.01
634	| pilus retraction protein PilT	XF9a_01498		41 kDa	32	10	0.1	0.1	16.92	16.98	16.86	16.93	16.91	17.21
635	| Uncharacterized conserved protein	XF9a_01506		96 kDa	37	13	0.009	0.24	16.4	16.49	16.05	16.69	16.23	16.75
636	Cluster of | single stranded DNA-binding protein (ssb) (XF9a_01509)	XF9a_01509 [2]		17 kDa	4	3	0.18	0.83	13.6	13.99	13.39	14.16	14.9	14.67
636.1	| single stranded DNA-binding protein (ssb)	XF9a_00434		17 kDa	3	1	0.1	2.8	12.14	13.09	11.7	14.98	15.37	14.91
636.2	| single stranded DNA-binding protein (ssb)	XF9a_01509		17 kDa	3	1	0.1	-0.8	14.94	14.86	14.9	13.38	14.43	14.43
637	| putative phage-type endonuclease	XF9a_01512		60 kDa	7	3	0.001	1.05	11	11.71	10.91	12.19	12.08	12.6
638	| phage recombination protein Bet	XF9a_01513		34 kDa	5	2	0.03	-0.27	17.12	16.85	17.04	16.59	16.8	16.82
639	| Uncharacterized conserved protein	XF9a_01514		30 kDa	11	6	0.002	-0.64	14.61	14.36	14.79	14	13.92	13.71
640	| Predicted transcriptional regulator	XF9a_01523		26 kDa	6	4	0.091	-0.4	15.95	16.21	16.17	15.73	15.71	15.73
641	Cluster of | Prophage antirepressor (XF9a_01531)	XF9a_01531 [3]		42 kDa	20	8	< 0.0001	-0.71	16.18	15.87	15.92	15.3	15.12	15.36
641.1	| Prophage antirepressor	XF9a_00620		55 kDa	13	0	1	0	0.18	0	0	0	0	0
641.2	| Prophage antirepressor	XF9a_01531		42 kDa	20	4	< 0.0001	-0.71	16.18	15.87	15.92	15.3	15.12	15.36
641.3	| Prophage antirepressor	XF9a_02387		55 kDa	13	0	1	0	0.37	0	0	0.32	0	0
642	Cluster of | hypothetical protein (XF9a_01562)	XF9a_01562 [2]		66 kDa	3	2	1	0	0	0	0.16	0	0	0
642.1	| hypothetical protein	XF9a_01459		66 kDa	3	0	1	0	0	0	0.14	0	0	0
642.2	| hypothetical protein	XF9a_01562		66 kDa	3	0	1	0	0.29	0.19	0.21	0.27	0	0
643	| Predicted DNA-binding protein with an HTH domain	XF9a_01567		11 kDa	4	2	0.13	-0.35	13.5	13.22	14	12.91	13.24	13.58
644	| putative addiction module killer protein	XF9a_01574		11 kDa	7	4	0.00019	-0.57	16.44	16.5	16.65	15.79	16.03	16.02
645	| Microcystin-dependent protein	XF9a_01577		42 kDa	21	8	< 0.0001	-1.83	16.5	16.23	16.69	14.32	14.68	14.76
646	| Putative translation initiation inhibitor, yjgF family	XF9a_01582		13 kDa	8	4	0.17	0.2	17.89	18.03	17.74	18.45	17.78	18.07
647	| pyridoxal phosphate enzyme, YggS family	XF9a_01589		29 kDa	33	9	< 0.0001	0.89	15.98	15.93	15.87	16.85	16.89	16.71
648	| Transcriptional regulator	XF9a_01592		24 kDa	8	3	0.001	-2.26	16.8	16.67	16.44	14.55	13.97	14.43
649	| Predicted oxidoreductases (related to aryl-alcohol dehydrogenases)	XF9a_01596		43 kDa	14	2	0.001	-2.09	18.02	17.79	18.04	16	15.88	15.74
650	| Predicted oxidoreductases (related to aryl-alcohol dehydrogenases)	XF9a_01597		36 kDa	50	13	< 0.0001	-1.36	15.52	16	16.66	14.43	14.57	14.9
651	| Dehydrogenases with different specificities (related to short-chain alcohol dehydrogenases)	XF9a_01599		26 kDa	144	21	< 0.0001	-0.75	17.03	16.75	17.42	16.22	16.35	16.29
652	| Threonine dehydrogenase and related Zn-dependent dehydrogenases	XF9a_01600		38 kDa	14	8	< 0.0001	1.31	16.4	16.6	16.46	17.84	17.86	17.67
653	| Predicted oxidoreductases (related to aryl-alcohol dehydrogenases)	XF9a_01602		31 kDa	14	7	0.019	-1.3	15.86	15.87	16.36	14.76	14.53	14.98
654	| Predicted dinucleotide-binding enzymes	XF9a_01609		25 kDa	3	2	0.001	0.79	15.89	16.11	16.18	17.02	16.88	16.69
655	| Dehydrogenases with different specificities (related to short-chain alcohol dehydrogenases)	XF9a_01613		27 kDa	57	9	< 0.0001	1.74	12.43	12.53	12.79	14.12	14.54	14.34
656	| Gluconolactonase	XF9a_01614		37 kDa	22	10	< 0.0001	1.75	16.33	16.31	16.53	18	18.32	18.12
657	| Short-chain alcohol dehydrogenase of unknown specificity	XF9a_01616		27 kDa	178	31	< 0.0001	1.92	15.38	15.43	15.78	17.32	17.51	17.45
658	| Hydrolases of the alpha/beta superfamily	XF9a_01617		37 kDa	81	18	< 0.0001	1.85	15.19	15.29	15.38	17.24	17.27	16.92
659	| Zn-dependent alcohol dehydrogenases	XF9a_01618		37 kDa	11	1	0.8	0.03	15.97	16.11	16.41	16.29	16.12	16.15
660	| Hydrolases of the alpha/beta superfamily	XF9a_01622		40 kDa	8	5	0.003	-0.32	16.6	16.24	16.83	16.28	16.26	16.15
661	| Transcriptional regulator	XF9a_01624		36 kDa	6	2	< 0.0001	0.6	15.59	15.82	15.84	16.23	16.34	16.51
662	| hypothetical protein	XF9a_01644		27 kDa	12	5	0.44	-0.08	15.94	16.07	16.19	15.98	16.05	15.95
663	| Sporulation related domain.	XF9a_01677		17 kDa	14	6	0.93	0	16.63	16.46	16.72	16.54	16.58	16.66
664	| Uncharacterized enzyme of heme biosynthesis	XF9a_01681		37 kDa	11	5	< 0.0001	0.88	15.72	15.98	15.69	16.4	16.49	17.13
665	| hypothetical protein	XF9a_01683		17 kDa	5	2	0.63	0.06	14.9	14.73	14.79	14.96	14.77	14.87
666	| Rhodanese-related sulfurtransferase	XF9a_01684		18 kDa	5	3	0.00011	-0.92	17.04	16.96	17.07	16.11	16.11	16.1
667	| protein-export chaperone SecB	XF9a_01685		19 kDa	150	23	< 0.0001	-1.15	13.11	12.94	13.29	12.16	11.96	11.96
668	| Glycerol-3-phosphate dehydrogenase	XF9a_01686		37 kDa	15	4	0.046	-0.22	16.55	16.59	16.54	16.26	16.2	16.55
669	| hypothetical protein	XF9a_01687		21 kDa	295	36	0.017	-0.17	15.92	16.17	16.55	16.02	16.09	16.03
670	| DNA polymerase III, subunit gamma and tau	XF9a_01692		66 kDa	6	3	< 0.0001	0.62	15.78	15.92	15.55	16.36	16.15	16.62
671	| DNA-binding protein, YbaB/EbfC family	XF9a_01693		12 kDa	41	6	0.006	-0.43	16.4	16.09	16.64	15.73	16.22	15.87
672	| recombination protein RecR	XF9a_01694		22 kDa	24	9	0.52	0.04	15.9	16.13	16.04	16.01	16.03	16.15
673	| Diadenosine tetraphosphate (Ap4A) hydrolase and other HIT family hydrolases	XF9a_01695		13 kDa	109	17	0.25	-0.09	17.85	17.82	17.99	17.53	17.95	17.91
674	| Starvation-inducible outer membrane lipoprotein	XF9a_01697		12 kDa	43	8	0.84	-0.02	16.99	17.01	17.34	17	17.17	17.13
675	| MoxR-like ATPases	XF9a_01700		35 kDa	32	11	0.00019	-0.31	16.83	16.86	16.72	16.29	16.43	16.59
676	| ribosomal protein L32	XF9a_01703		7 kDa	18	5	0.064	0.36	15.9	16.07	15.99	16.11	16.31	16.61
677	| 3-oxoacyl-(acyl-carrier-protein) synthase III	XF9a_01704		35 kDa	11	5	0.051	0.21	16.79	16.3	16.04	16.46	16.64	16.65
678	| 2-isopropylmalate synthase, bacterial type	XF9a_01705		57 kDa	37	16	< 0.0001	-0.69	16.04	15.89	15.69	15.06	15.1	15.37
679	| Acetolactate synthase (isozyme II), small (regulatory) subunit	XF9a_01707		9 kDa	10	3	0.56	0.07	16.77	16.83	16.72	16.7	17	16.81
680	| acetolactate synthase, large subunit, biosynthetic type	XF9a_01708		62 kDa	21	7	< 0.0001	0.3	16.16	16.46	16.4	16.72	16.69	16.51
681	| ketol-acid reductoisomerase	XF9a_01709		37 kDa	277	49	0.094	-0.04	17.27	17.27	17.29	17.18	17.22	17.27
682	| C-terminal peptidase (prc)	XF9a_01710		81 kDa	99	30	< 0.0001	0.64	16.38	16.09	16.1	16.82	16.86	16.8
683	| peroxiredoxin, Ohr subfamily	XF9a_01712		15 kDa	390	26	< 0.0001	-0.25	16.72	16.9	17.07	16.56	16.73	16.71
684	| Predicted ATPase	XF9a_01713		46 kDa	9	5	0.85	-0.02	15.91	15.91	15.59	15.78	15.38	16.15
685	| Predicted hydrolase of the alpha/beta superfamily	XF9a_01714		25 kDa	10	2	0.001	0.38	16.62	16.75	16.63	17.02	17.03	17.09
686	| formyltetrahydrofolate deformylase	XF9a_01716		32 kDa	20	5	0.69	0.19	12.84	12.65	12.62	12.64	12.89	13.13
687	| 2-polyprenylphenol 6-hydroxylase	XF9a_01718		62 kDa	2	2	0.002	0.81	15.35	15.27	15.25	18.82	15.46	15.97
688	| Uncharacterized paraquat-inducible protein B	XF9a_01720		47 kDa	127	24	0.001	-0.23	16.95	16.87	16.37	16.39	16.39	16.75
689	| hypothetical protein	XF9a_01722		19 kDa	33	10	< 0.0001	-1.62	15.88	15.68	16.26	14.18	14.36	14.31
690	| Uncharacterized conserved protein	XF9a_01725		25 kDa	216	32	< 0.0001	-0.64	17.76	17.67	18.44	17.14	17.56	17.21
691	| glutamine synthetase, type I	XF9a_01727		52 kDa	36	15	< 0.0001	0.8	16.55	16.32	16.74	16.98	17.38	17.66
692	| Nitrogen regulatory protein PII	XF9a_01728		12 kDa	20	6	0.095	0.38	17.07	17.16	17.22	17.63	17.49	17.52
693	| autotransporter-associated beta strand repeat	XF9a_01736		96 kDa	36	10	0.001	-0.32	16.94	16.71	16.99	16.55	16.65	16.43
694	| Periplasmic protease	XF9a_01738		59 kDa	20	5	< 0.0001	-1.18	15.92	16.3	16.68	14.95	15.18	15.19
695	| hydro-lyases, Fe-S type, tartrate/fumarate subfamily, alpha region/hydro-lyases, Fe-S type, tartrate/fumarate subfamily, beta region	XF9a_01739		58 kDa	36	16	< 0.0001	-0.41	17.18	16.87	16.73	16.53	16.46	16.54
696	| aspartyl-tRNA synthetase, bacterial type	XF9a_01741		66 kDa	227	51	< 0.0001	0.35	16.88	16.73	16.71	17.12	17.16	17.06
697	| queuosine biosynthesis protein QueC	XF9a_01744		24 kDa	9	4	0.91	-0.02	16.01	16.15	15.59	15.71	15.8	16.14
698	| Growth inhibitor	XF9a_01750		12 kDa	10	3	0.001	-2.14	16.48	16.26	16.53	14.19	13.97	14.58
699	| hypothetical protein	XF9a_01762		9 kDa	31	5	0.038	0.14	16.87	16.55	16.68	16.77	16.72	17.03
700	| Fructose-2,6-bisphosphatase	XF9a_01775		24 kDa	91	16	< 0.0001	-0.48	16.73	16.85	16.88	16.25	16.36	16.41
701	| Peptidase S46.	XF9a_01776		79 kDa	984	113	< 0.0001	-0.43	17.3	17.5	17.63	16.99	17.16	16.99
702	| thiamine biosynthesis protein ThiC	XF9a_01778		69 kDa	127	30	< 0.0001	-0.24	17.06	16.88	16.92	16.76	16.72	16.63
703	| Flavodoxin reductases (ferredoxin-NADPH reductases) family 1	XF9a_01779		30 kDa	21	5	0.013	-0.18	17.86	17.6	17.59	17.47	17.52	17.51
704	| Glutathione peroxidase	XF9a_01780		19 kDa	6	2	0.84	0.1	14.62	14.48	14.01	14.42	14.39	14.58
705	| amino acid/peptide transporter (Peptide:H+ symporter), bacterial	XF9a_01781		56 kDa	3	2	0.001	-0.88	15.93	15.77	15.2	14.65	14.69	14.98
706	| phosphoglycerate mutase, BPG-dependent, family 1	XF9a_01783		28 kDa	40	14	0.00013	-0.38	16.82	16.84	16.87	16.54	16.53	16.31
707	| Organic radical activating enzymes	XF9a_01784		24 kDa	4	3	0.001	0.57	15.15	15.72	15.37	16.22	15.98	15.79
708	| tol-pal system protein YbgF	XF9a_01785		30 kDa	17	3	0.065	-0.27	17.46	17.16	17.2	17.46	16.66	16.89
709	| peptidoglycan-associated lipoprotein	XF9a_01786		20 kDa	231	37	< 0.0001	0.94	15.71	15.65	15.88	16.29	16.77	17.01
710	| tol-pal system beta propeller repeat protein TolB	XF9a_01787		48 kDa	239	46	< 0.0001	0.22	16.53	16.48	16.97	16.75	16.94	16.9
711	| TolA protein	XF9a_01788		39 kDa	20	7	0.67	-0.01	14.72	14.87	15.2	14.93	14.93	14.88
712	| TolQ protein	XF9a_01790		29 kDa	20	5	0.025	-0.37	16.59	16.79	16.76	16.33	16.13	16.56
713	| tol-pal system-associated acyl-CoA thioesterase	XF9a_01791		16 kDa	12	5	0.002	-0.66	16.87	17.2	17.5	16.51	16.54	16.5
714	| Holliday junction DNA helicase, RuvB subunit	XF9a_01792		38 kDa	19	7	0.57	0.04	16.19	16.3	16.04	16.16	16.21	16.29
715	| K+ transporter	XF9a_01793		69 kDa	5	2	0.037	0.41	15.9	15.8	15.61	16.24	15.77	16.54
716	| DNA-binding regulatory protein, YebC/PmpR family	XF9a_01796		27 kDa	34	7	< 0.0001	0.52	16.27	16.25	16.26	16.84	16.8	16.71
717	| Protein of unknown function (DUF2726).	XF9a_01797		20 kDa	6	3	0.028	-0.26	17.71	17.8	17.95	17.45	17.67	17.55
718	| Fe-S cluster protector protein	XF9a_01798		12 kDa	13	6	0.00058	-0.28	16.33	16.24	16.38	16.07	16	16.02
719	| signal recognition particle-docking protein FtsY	XF9a_01800		43 kDa	14	4	0.001	-0.41	16.61	16.57	16.22	15.85	15.99	16.33
720	| hypothetical protein	XF9a_01801		17 kDa	44	11	0.036	-0.14	15.71	15.43	15.8	15.35	15.56	15.59
721	| Mg-dependent DNase	XF9a_01803		30 kDa	4	3	0.001	0.43	14.42	14.67	14.75	15.19	15.04	14.9
722	| trp operon repressor, proteobacterial	XF9a_01810		11 kDa	12	6	0.086	0.19	16.65	16.48	16.77	16.79	16.86	16.78
723	| Superoxide dismutase	XF9a_01811		27 kDa	36	10	< 0.0001	0.72	17.07	16.62	16.75	17.71	17.45	17.48
724	| quinolinate synthetase complex, A subunit	XF9a_01813		38 kDa	35	13	0.43	-0.06	15.55	15.23	15.39	15.35	15.39	15.25
725	| L-aspartate oxidase	XF9a_01814		54 kDa	26	6	< 0.0001	0.53	16.09	15.97	15.81	16.47	16.42	16.61
726	| nicotinate-nucleotide pyrophosphorylase	XF9a_01815		31 kDa	48	14	0.038	-0.1	17.46	17.37	17.41	17.25	17.42	17.3
727	| exodeoxyribonuclease III	XF9a_01825		30 kDa	22	11	0.31	-0.08	16.3	15.96	15.7	15.77	15.77	16.1
728	| transketolase, bacterial and yeast	XF9a_01828		73 kDa	345	56	0.69	-0.03	16.3	16.36	16.34	16.34	16.33	16.25
729	| methionine-S-sulfoxide reductase	XF9a_01831		24 kDa	21	4	0.091	0.13	15.07	15.11	15.26	15.33	15.25	15.29
730	| conserved hypothetical protein	XF9a_01832		18 kDa	76	18	< 0.0001	-0.3	16.49	16.29	16.62	16.14	16.15	16.07
731	| Bacterial nucleoid DNA-binding protein	XF9a_01834		14 kDa	7	2	0.17	0.24	17.23	17.06	16.65	17.39	16.92	17.4
732	| Zn-dependent oligopeptidases	XF9a_01835		81 kDa	851	118	< 0.0001	-0.4	17	17.13	17.3	16.74	16.78	16.68
733	| Sporulation related domain.	XF9a_01838		34 kDa	70	13	0.85	0.01	15.35	15.17	15.51	15.13	15.38	15.52
734	| amidophosphoribosyltransferase	XF9a_01840		54 kDa	29	9	< 0.0001	0.4	16.15	16.17	16.23	16.6	16.63	16.5
735	| Chemotaxis signal transduction protein	XF9a_01842		17 kDa	18	7	< 0.0001	0.6	15.02	15.15	15.06	15.74	15.53	15.68
736	| Chemotaxis protein histidine kinase and related kinases	XF9a_01844		190 kDa	41	18	< 0.0001	0.56	14.84	15.03	14.58	15.49	14.98	15.66
737	| Methyl-accepting chemotaxis protein	XF9a_01845		73 kDa	99	29	0.29	0.14	15.9	15.9	15.97	16.09	15.75	16.32
738	| Chemotaxis signal transduction protein	XF9a_01846		20 kDa	4	3	0.068	-0.22	15.45	15.42	15.33	15.09	15.23	15.29
739	| Response regulators consisting of a CheY-like receiver domain and a winged-helix DNA-binding domain	XF9a_01847		15 kDa	19	9	0.011	0.26	16.31	16.57	16.37	16.49	16.71	16.87
740	| glutathione synthetase, prokaryotic	XF9a_01848		35 kDa	43	12	< 0.0001	0.56	15.94	16.03	15.95	16.49	16.5	16.59
741	| glycyl-tRNA synthetase, tetrameric type, beta subunit	XF9a_01851		80 kDa	13	5	0.006	0.35	16.97	16.96	16.66	17.2	16.8	17.64
742	| glycyl-tRNA synthetase, tetrameric type, alpha subunit	XF9a_01852		35 kDa	24	5	0.003	0.42	17.07	17.17	16.83	17.42	17.26	17.65
743	| NAD+ synthetase	XF9a_01853		59 kDa	4	2	0.023	-0.26	16.39	16.24	16.07	15.96	15.79	16.16
744	| Predicted hydrolases or acyltransferases (alpha/beta hydrolase superfamily)	XF9a_01856		34 kDa	8	5	0.033	-0.17	16.41	16.41	16.32	16.28	16.09	16.26
745	| Adenine specific DNA methylase Mod	XF9a_01859		61 kDa	4	2	0.001	-1.29	15.26	15.13	14.75	13.68	13.55	14.05
746	| hypothetical protein	XF9a_01861		12 kDa	9	5	0.00068	-0.84	16.44	16	16.51	15.47	15.4	15.53
747	| phosphoribosylaminoimidazolecarboxamide formyltransferase/IMP cyclohydrolase	XF9a_01864		62 kDa	367	60	< 0.0001	0.33	16.09	16.23	16.32	16.59	16.63	16.47
748	| phosphoribosylamine--glycine ligase	XF9a_01865		46 kDa	124	27	0.054	0.15	16.66	16.75	16.78	16.91	16.92	16.82
749	| Autotransporter adhesin	XF9a_01869		118 kDa	487	78	< 0.0001	-1.77	16.72	16.36	17.37	15.02	15.03	14.9
750	| GTP cyclohydrolase I	XF9a_01870		23 kDa	62	14	0.8	-0.02	16.34	16.38	16.53	16.22	16.5	16.44
751	| rRNA methylase, putative, group 3	XF9a_01873		27 kDa	12	4	0.15	0.08	16.41	16.37	16.15	16.26	16.4	16.51
752	| ribonuclease R	XF9a_01874		90 kDa	26	10	0.13	-0.22	15.61	15.42	15.68	15.33	15.1	15.63
753	| Thiol-disulfide isomerase and thioredoxins	XF9a_01876		20 kDa	11	7	0.39	0.04	16.54	16.27	16.36	16.42	16.46	16.44
754	| GTP cyclohydrolase II	XF9a_01878		43 kDa	14	4	0.72	0.02	16.05	16.01	15.85	15.82	15.98	16.19
755	| Putative glycosyl/glycerophosphate transferases involved in teichoic acid biosynthesis TagF/TagB/EpsJ/RodC	XF9a_01879		39 kDa	5	4	0.00013	0.53	15.87	15.8	15.64	16.11	16.25	16.56
756	| Predicted transcriptional regulators	XF9a_01882		14 kDa	7	2	0.001	-0.79	16.16	15.9	16.17	15.22	15.3	15.35
757	| branched-chain amino acid aminotransferase, group II	XF9a_01885		39 kDa	4	2	0.2	-0.06	17.77	17.7	17.7	17.62	17.65	17.7
758	| Nitroreductase	XF9a_01893		22 kDa	50	9	< 0.0001	-0.41	16.63	16.33	16.35	15.91	16.08	16.1
759	| NTP pyrophosphohydrolases including oxidative damage repair enzymes	XF9a_01894		24 kDa	59	13	< 0.0001	0.53	16.83	16.87	16.86	17.11	17.47	17.59
760	| Xaa-Pro aminopeptidase	XF9a_01895		49 kDa	27	11	< 0.0001	0.48	15.69	15.84	15.64	16.21	16.16	16.26
761	| yecA family protein	XF9a_01896		19 kDa	5	2	0.2	0.28	17.42	17.52	17.72	18.11	17.74	17.68
762	| Uncharacterized protein conserved in bacteria	XF9a_01898		11 kDa	4	2	0.016	-0.3	15.68	15.49	15.51	15.48	15.19	15.1
763	| ribose 5-phosphate isomerase	XF9a_01902		23 kDa	39	10	< 0.0001	-0.44	16	15.97	16.43	15.66	15.62	15.69
764	| Exonuclease I	XF9a_01907		55 kDa	3	2	0.94	0.19	12.73	13.09	12.36	12.64	12.66	13.35
765	| Plasmid stabilization system protein	XF9a_01918		12 kDa	33	6	< 0.0001	-0.98	16.3	16.26	16.34	15.16	15.34	15.42
766	| Aspartyl/asparaginyl beta-hydroxylase and related dioxygenases	XF9a_01925		32 kDa	4	3	0.00023	-1.31	16.04	15.98	15.77	14.49	14.57	14.76
767	| Putative transcription activator	XF9a_01927		29 kDa	107	18	< 0.0001	-1.23	16.42	16.44	16.37	15.22	15.06	15.15
768	| hypothetical protein	XF9a_01935		9 kDa	15	2	0.94	0.05	16.36	16.08	15.52	16.61	15.71	15.78
769	| Type IV secretory pathway, VirB10 components	XF9a_01938		50 kDa	17	6	< 0.0001	-0.98	15.11	14.97	14.87	13.68	13.98	14.36
770	| Antirestriction protein	XF9a_01951		154 kDa	47	16	< 0.0001	1.61	14.79	14.85	14.75	16.33	16.2	16.7
771	| hypothetical protein	XF9a_01959		16 kDa	2	2	0.001	0.78	14.67	15.03	15.21	15.47	15.77	16.03
772	| Short-chain dehydrogenases of various substrate specificities	XF9a_01971		29 kDa	72	17	< 0.0001	0.82	16.26	16.06	16.09	16.75	17.04	17.15
773	| Cation/multidrug efflux pump	XF9a_01972		112 kDa	9	5	0.00021	0.62	14.64	14.68	14.36	15.22	14.87	15.48
774	| RND family efflux transporter, MFP subunit	XF9a_01973		39 kDa	32	11	< 0.0001	0.62	16.65	16.84	16.43	17.13	17.1	17.59
775	| Predicted mannose-6-phosphate isomerase	XF9a_01978		15 kDa	38	9	0.78	-0.02	14.82	14.81	15.12	14.62	15.04	15
776	| 5''-nucleotidase.	XF9a_01979		35 kDa	23	6	0.76	0.02	15.67	15.74	15.4	15.46	15.52	15.86
777	| Predicted sugar kinase	XF9a_01980		28 kDa	32	9	0.097	-0.11	17.66	17.54	17.59	17.41	17.59	17.5
778	| NAD-specific glutamate dehydrogenase	XF9a_01981		182 kDa	33	15	< 0.0001	-0.46	16.08	15.91	15.42	15.37	15.02	15.67
779	| RND family efflux transporter, MFP subunit	XF9a_01982		42 kDa	273	42	< 0.0001	-0.71	17.26	17.05	17.66	16.48	16.76	16.56
780	| The (Largely Gram-negative Bacterial) Hydrophobe/Amphiphile Efflux-1 (HAE1) Family	XF9a_01983		114 kDa	46	16	0.001	-0.26	16.29	16.16	15.91	15.96	15.45	16.14
781	| Carbonic anhydrases/acetyltransferases, isoleucine patch superfamily	XF9a_01984		20 kDa	10	4	0.47	-0.07	16.2	16.17	16.42	16.1	16.21	16.26
782	| Uncharacterized conserved protein	XF9a_01985		33 kDa	17	8	< 0.0001	0.6	16.56	16.54	16.5	17.19	17.18	17.03
783	| glucose-inhibited division protein A	XF9a_01993		69 kDa	26	8	< 0.0001	0.27	16.18	16.35	16.34	16.48	16.6	16.62
784	| Predicted transcriptional regulator	XF9a_02017		39 kDa	31	8	0.17	0.12	16.23	16.41	16.82	16.44	16.71	16.66
785	| ATPase components of ABC transporters with duplicated ATPase domains	XF9a_02021		71 kDa	5	3	0.007	0.67	15.12	15.36	15	16.14	15.51	15.86
786	| Outer membrane receptor for ferrienterochelin and colicins	XF9a_02022		86 kDa	69	19	< 0.0001	-0.43	16.12	15.9	16.58	15.66	15.87	15.69
787	| Predicted dithiol-disulfide isomerase involved in polyketide biosynthesis	XF9a_02023		25 kDa	16	8	0.18	0.19	14.36	14.51	14.34	14.39	14.57	14.83
788	| Kef-type K+ transport system, predicted NAD-binding component	XF9a_02026		60 kDa	7	4	0.038	0.39	15.81	15.86	15.64	16.11	15.94	16.42
789	| phosphate ABC transporter, phosphate-binding protein	XF9a_02027		39 kDa	178	40	< 0.0001	-0.74	17.25	17.25	18	16.73	16.9	16.67
790	| phosphate ABC transporter, ATP-binding protein	XF9a_02030		31 kDa	15	6	0.054	0.13	16.39	16.52	16.47	16.5	16.54	16.73
791	| phosphate transport system regulatory protein PhoU	XF9a_02031		27 kDa	57	12	0.8	0.01	17.03	17.12	17.29	17.16	17.16	17.16
792	| ribonuclease T	XF9a_02032		22 kDa	2	2	0.62	0.04	16.46	16.5	16.43	16.5	16.39	16.63
793	| Uncharacterized protein affecting Mg2+/Co2+ transport	XF9a_02034		14 kDa	14	4	0.0012	-0.42	16.3	16.17	16.66	15.52	16.15	16.14
794	| hypothetical protein	XF9a_02036		46 kDa	16	4	0.00064	0.35	15.02	14.89	14.92	15.37	15.27	15.22
795	| hypothetical protein	XF9a_02040		15 kDa	17	5	0.039	0.18	17.52	16.97	17.3	17.55	17.26	17.51
796	| Serine/threonine protein phosphatase	XF9a_02042		26 kDa	18	5	0.001	0.7	16.12	15.8	15.98	16.54	16.76	16.68
797	| Ribonuclease HI	XF9a_02044		17 kDa	7	2	0.22	0.22	16.64	16.54	16.15	16.6	16.67	16.78
798	| Transcriptional accessory protein	XF9a_02049		85 kDa	41	15	< 0.0001	0.38	16.7	16.73	16.23	16.93	16.76	17.1
799	| Raf kinase inhibitor-like protein, YbhB/YbcL family	XF9a_02052		23 kDa	20	8	0.18	0.08	15.94	15.97	15.9	16.28	15.84	15.94
800	| Inorganic pyrophosphatase	XF9a_02053		20 kDa	52	11	0.59	0.02	17.48	17.09	17.47	17.35	17.49	17.27
801	| Thioredoxin domain-containing protein	XF9a_02057		32 kDa	175	32	0.001	-0.33	16.61	16.45	16.82	16.35	16.24	16.25
802	| leucyl-tRNA synthetase, eubacterial and mitochondrial family	XF9a_02059		100 kDa	247	58	< 0.0001	-0.23	16.47	16.63	16.66	16.47	16.35	16.31
803	| Rare lipoprotein B	XF9a_02060		22 kDa	15	4	< 0.0001	-0.71	16.35	16.24	16.33	15.39	15.55	15.84
804	| DNA polymerase III, delta subunit	XF9a_02061		38 kDa	2	2	0.31	0.17	15.78	15.89	15.71	16.03	15.8	16.04
805	| iojap-like ribosome-associated protein	XF9a_02063		16 kDa	18	6	< 0.0001	0.54	16.72	16.81	16.89	17.15	17.39	17.47
806	| lytic murein transglycosylase B	XF9a_02067		41 kDa	253	45	< 0.0001	0.47	17.13	17.09	17.04	17.33	17.58	17.79
807	| Uncharacterized protein conserved in bacteria	XF9a_02078		15 kDa	10	6	0.028	-0.2	16.35	16.34	16.27	16.27	15.92	16.15
808	| hypothetical protein	XF9a_02095		10 kDa	17	6	< 0.0001	-1.91	18.56	18.17	18.64	16.61	16.52	16.53
809	| Uncharacterized protein conserved in bacteria	XF9a_02096		15 kDa	38	7	< 0.0001	-2.5	17.76	17.38	17.62	14.88	15.15	15.03
810	| elongation factor P-like protein YeiP	XF9a_02099		20 kDa	25	6	0.085	-0.08	17.01	16.92	17.09	16.78	17.08	16.88
811	| FAD/FMN-containing dehydrogenases	XF9a_02100		51 kDa	4	3	0.97	-0.04	15.6	15.54	15.38	15.72	15.1	15.62
812	| Phosphoglycerate dehydrogenase and related dehydrogenases	XF9a_02101		44 kDa	48	13	0.031	0.18	16.56	16.38	16.5	16.56	16.72	16.66
813	| Amino acid transporters	XF9a_02102		51 kDa	2	2	0.001	-1.22	15.73	15.56	15.28	13.93	14.34	14.64
814	| methylthioribulose-1-phosphate dehydratase	XF9a_02104		24 kDa	56	11	0.00081	-0.41	15.62	15.61	15.62	15.12	15.19	15.3
815	| Uncharacterized conserved protein, contains double-stranded beta-helix domain	XF9a_02105		21 kDa	50	12	< 0.0001	-0.49	17.11	16.83	16.87	16.38	16.53	16.49
816	| 2,3-diketo-5-methylthio-1-phosphopentane phosphatase	XF9a_02106		26 kDa	10	4	0.25	-0.13	15.47	15.46	15.97	15.45	15.69	15.33
817	| phosphoribosyl-ATP pyrophosphohydrolase	XF9a_02107		23 kDa	14	6	< 0.0001	0.33	15.72	15.78	15.82	16.17	15.99	16.15
818	| imidazoleglycerol phosphate synthase, cyclase subunit	XF9a_02108		28 kDa	5	2	0.53	0.06	17.32	17.2	17.29	17.15	17.35	17.47
819	| phosphoribosylformimino-5-aminoimidazole carboxamide ribotide isomerase	XF9a_02109		28 kDa	20	8	0.004	0.31	15.51	15.71	15.42	15.7	15.79	16.07
820	| imidazole glycerol phosphate synthase, glutamine amidotransferase subunit	XF9a_02110		21 kDa	2	2	0.002	0.51	16.67	16.64	16.45	17.18	16.91	17.23
821	| histidinol-phosphate aminotransferase	XF9a_02112		39 kDa	8	4	< 0.0001	-0.7	16.12	16.22	15.97	15.4	15.31	15.53
822	| histidinol dehydrogenase	XF9a_02113		45 kDa	41	17	< 0.0001	-0.98	16.77	16.64	16.81	15.61	15.79	15.91
823	| histidyl-tRNA synthetase	XF9a_02116		52 kDa	54	18	0.0003	-0.23	16.78	16.88	16.96	16.64	16.62	16.65
824	| threonine synthase	XF9a_02117		46 kDa	21	11	0.069	-0.06	16.51	16.54	16.56	16.54	16.41	16.46
825	| homoserine kinase	XF9a_02118		34 kDa	14	4	0.00029	0.54	10.14	10.37	10.2	10.7	10.52	11.12
826	| aspartate carbamoyltransferase	XF9a_02120		34 kDa	53	15	0.001	-0.26	17.56	17.7	17.79	17.46	17.5	17.33
827	| Putative transcriptional regulator	XF9a_02122		20 kDa	30	5	0.59	-0.02	15.19	15.31	14.91	14.83	15	15.39
828	| D-alanyl-D-alanine carboxypeptidase	XF9a_02123		43 kDa	136	29	< 0.0001	-0.7	17.08	17.12	17.09	16.17	16.42	16.58
829	| catalase/peroxidase HPI	XF9a_02124		83 kDa	101	32	< 0.0001	-0.74	16.97	16.87	17.18	16.25	16.26	16.21
830	| DnaJ-class molecular chaperone with C-terminal Zn finger domain	XF9a_02125		32 kDa	46	10	0.041	0.26	14.42	14.99	15.09	14.61	15.26	15.45
831	| Molecular chaperone (small heat shock protein)	XF9a_02126		18 kDa	92	21	< 0.0001	0.5	15.77	16.1	16.47	16.26	16.76	16.74
832	| Outer membrane cobalamin receptor protein	XF9a_02129		103 kDa	430	76	< 0.0001	0.37	16.03	15.98	16.49	16.45	16.72	16.45
833	| periplasmic serine protease, Do/DeqQ family	XF9a_02133		54 kDa	201	34	< 0.0001	-0.74	17.52	17.62	17.6	16.72	16.86	16.93
834	| GTP-binding protein LepA	XF9a_02134		67 kDa	44	16	0.92	0.05	15.99	16.04	15.9	16.02	15.88	16.21
835	| signal peptidase I, bacterial type	XF9a_02135		30 kDa	42	10	0.004	-0.29	17.01	17.02	16.64	16.56	16.43	16.79
836	| ribonuclease III, bacterial	XF9a_02137		25 kDa	37	10	0.64	0.02	16.57	16.46	16.44	16.55	16.41	16.56
837	| acetate--CoA ligase	XF9a_02143		72 kDa	25	8	< 0.0001	0.98	14.94	15.15	14.91	16.05	15.86	16.09
838	| Dipeptidyl aminopeptidases/acylaminoacyl-peptidases	XF9a_02148		76 kDa	100	30	< 0.0001	0.35	16.27	16.41	16.6	16.75	16.88	16.69
839	| putative oligopeptide transporter, OPT family	XF9a_02149		68 kDa	13	2	0.0028	-0.8	17.65	17.39	16.83	16.51	16.15	16.74
840	| Glycerol-3-phosphate dehydrogenase	XF9a_02152		57 kDa	19	7	0.026	0.12	16.04	16.25	16.29	16.43	16.23	16.3
841	| glycerol kinase	XF9a_02154		55 kDa	119	33	< 0.0001	0.62	16.17	16.29	15.99	16.74	16.57	17.01
842	| Dehydrogenases with different specificities (related to short-chain alcohol dehydrogenases)	XF9a_02155		27 kDa	58	16	< 0.0001	-0.56	15.77	15.72	15.7	15.19	14.96	15.15
843	| Uncharacterized enzymes related to aldose 1-epimerase	XF9a_02156		32 kDa	11	6	0.042	-0.24	16.67	16.66	16.72	16.42	16.43	16.45
844	| 5-methyltetrahydropteroyltriglutamate--homocysteine S-methyltransferase	XF9a_02158		86 kDa	206	52	0.079	0.16	16.63	16.63	16.69	16.81	16.72	16.84
845	| Nucleoside-diphosphate-sugar epimerases	XF9a_02164		38 kDa	52	9	< 0.0001	-0.36	16.71	16.62	16.58	16.29	15.95	16.51
846	| ParB-like partition proteins	XF9a_02166		34 kDa	27	9	0.2	0.09	17.32	17.36	17.42	17.14	17.51	17.72
847	| ATPases involved in chromosome partitioning	XF9a_02167		30 kDa	11	4	0.013	0.39	16.94	16.88	16.7	17.1	17.16	17.45
848	| Zn-dependent hydrolases, including glyoxylases	XF9a_02168		34 kDa	412	44	< 0.0001	-1.73	16.82	17.02	17.62	15.34	15.46	15.45
849	| seryl-tRNA synthetase	XF9a_02169		47 kDa	123	26	< 0.0001	0.22	16.62	16.55	16.74	16.91	16.87	16.78
850	| TonB family C-terminal domain	XF9a_02170		24 kDa	18	7	< 0.0001	1.01	14.28	14.3	14.32	15.05	15.52	15.33
851	| Protein-tyrosine-phosphatase	XF9a_02180		17 kDa	3	2	0.78	0.02	16.38	16.49	16.39	16.32	16.53	16.47
852	| 3-deoxy-D-manno-octulosonate cytidylyltransferase	XF9a_02181		28 kDa	32	11	0.004	0.42	16.66	16.69	16.73	17.13	17.08	17.1
853	| glutamate-1-semialdehyde-2,1-aminomutase	XF9a_02183		47 kDa	49	16	0.31	0.08	16.23	16.11	16.08	16.24	16.23	16.17
854	| Delta-aminolevulinic acid dehydratase	XF9a_02187		37 kDa	12	5	0.014	0.23	16.86	16.88	16.85	16.91	17.15	17.18
855	| hypothetical protein	XF9a_02188		18 kDa	11	4	< 0.0001	-1.05	16.52	16.43	16.47	15.43	15.25	15.56
856	| hypothetical protein	XF9a_02189		15 kDa	18	8	< 0.0001	-1.24	17.86	17.62	18.04	16.52	16.54	16.7
857	| 3-phosphoshikimate 1-carboxyvinyltransferase	XF9a_02203		47 kDa	40	14	< 0.0001	0.44	16.79	16.81	16.73	17.18	17.14	17.29
858	| chorismate mutase domain of proteobacterial P-protein, clade 2	XF9a_02204		42 kDa	38	15	1	0	16.49	16.33	16.07	16.22	16.18	16.48
859	| phosphoserine aminotransferase	XF9a_02205		39 kDa	168	39	< 0.0001	0.35	17.08	17.09	17.08	17.34	17.42	17.51
860	| ABC-type Na+ efflux pump, permease component	XF9a_02207		44 kDa	6	2	0.016	0.64	16.22	16.61	16.35	17.23	16.73	17.12
861	| ABC-type Na+ transport system, ATPase component	XF9a_02208		27 kDa	25	8	0.016	-0.22	16.27	16.35	16.05	15.93	15.8	16.27
862	| Predicted hydrolases or acyltransferases (alpha/beta hydrolase superfamily)	XF9a_02209		56 kDa	10	3	0.32	-0.12	13.99	14.14	14.05	13.79	13.97	14.06
863	| thymidylate synthase	XF9a_02211		30 kDa	42	9	0.001	-0.12	16.67	16.47	16.48	16.32	16.49	16.46
864	| prolipoprotein diacylglyceryl transferase	XF9a_02212		36 kDa	4	3	0.001	-0.61	16.68	16.58	16.54	15.92	15.93	16.1
865	| chaperone protein DnaJ	XF9a_02216		40 kDa	32	12	< 0.0001	-0.63	15.73	15.96	16.35	15.3	15.4	15.42
866	| chaperone protein DnaK	XF9a_02217		68 kDa	591	95	0.001	-0.12	17.14	16.95	17.77	17.08	17.28	17.07
867	| Molecular chaperone GrpE (heat shock protein)	XF9a_02218		19 kDa	28	11	< 0.0001	-1.21	16.83	16.73	17.29	15.85	15.73	15.62
868	| DNA repair protein RecN	XF9a_02220		61 kDa	4	2	0.001	1.19	13.04	13.86	13.68	14.78	14.44	15.1
869	| Fe2+/Zn2+ uptake regulation proteins	XF9a_02221		17 kDa	30	9	0.003	-0.2	16.92	16.81	16.74	16.48	16.63	16.71
870	| Small protein A (tmRNA-binding)	XF9a_02222		15 kDa	33	8	0.022	-0.25	17.68	17.47	18.33	17.56	17.68	17.45
871	| Predicted integral membrane proteins containing uncharacterized repeats	XF9a_02226		79 kDa	119	35	< 0.0001	-1.27	16.89	16.83	17.12	15.61	15.68	15.67
872	| Cold shock proteins	XF9a_02227		7 kDa	11	2	0.001	0.88	16.1	15.86	16.63	16.98	17.2	17.05
873	| Hypoxanthine-guanine phosphoribosyltransferase	XF9a_02229		20 kDa	22	8	< 0.0001	0.28	16.94	16.93	16.96	17.09	17.3	17.27
874	| Beta-glucosidase-related glycosidases	XF9a_02230		35 kDa	22	7	< 0.0001	0.38	16.5	16.6	16.66	16.96	16.94	16.99
875	| Uncharacterized protein conserved in bacteria	XF9a_02231		18 kDa	17	7	0.001	0.34	16.19	16.18	16.05	16.41	16.45	16.56
876	| 23S rRNA (uracil-5-)-methyltransferase RumA	XF9a_02232		56 kDa	9	4	0.012	0.31	15.71	15.63	15.45	15.83	15.91	15.96
877	| hypothetical protein	XF9a_02235		44 kDa	9	3	0.018	0.51	15.88	15.7	15.36	16.12	15.91	16.44
878	| Uncharacterized protein involved in exopolysaccharide biosynthesis	XF9a_02242		53 kDa	6	3	0.003	1.26	13.9	13.85	13.72	15.01	14.97	15.45
879	| 3-isopropylmalate dehydrogenase	XF9a_02244		38 kDa	99	23	< 0.0001	0.82	17.07	17.04	17.16	17.97	17.89	17.85
880	| 3-isopropylmalate dehydratase, small subunit	XF9a_02246		24 kDa	140	20	< 0.0001	0.6	16.98	16.88	16.73	17.46	17.44	17.61
881	| 3-isopropylmalate dehydratase, large subunit	XF9a_02247		51 kDa	232	41	< 0.0001	0.34	16.73	16.27	16.2	16.75	16.72	16.78
882	| 7-cyano-7-deazaguanine reductase	XF9a_02251		31 kDa	31	11	0.001	0.24	15.47	15.36	15.56	15.66	15.73	15.71
883	| RND family efflux transporter, MFP subunit	XF9a_02252		44 kDa	115	31	< 0.0001	-0.75	17.26	17	17.36	16.38	16.51	16.4
884	| Cation/multidrug efflux pump	XF9a_02253		115 kDa	3	2	0.001	-0.81	15.68	15.54	15.09	14.6	14.32	14.96
885	| Cation/multidrug efflux pump	XF9a_02254		111 kDa	4	3	0.093	-0.29	17.19	17.01	16.76	16.79	16.34	16.85
886	| Zn-dependent alcohol dehydrogenases	XF9a_02256		37 kDa	36	10	0.014	-0.14	16.33	16.14	16.65	16.2	16.31	16.15
887	| Lyzozyme M1 (1,4-beta-N-acetylmuramidase)	XF9a_02258		23 kDa	103	22	< 0.0001	2.41	14.86	14.94	15	17.18	17.39	17.3
888	| monothiol glutaredoxin, Grx4 family	XF9a_02260		33 kDa	133	22	< 0.0001	-0.4	16.76	16.64	16.81	16.21	16.4	16.38
889	| Aspartate/tyrosine/aromatic aminotransferase	XF9a_02262		46 kDa	42	13	0.006	0.25	14.92	15.38	15.43	15.52	15.36	15.59
890	| hypothetical protein	XF9a_02269		23 kDa	2	1	0.6	0.14	14.66	14.92	14.79	14.52	15.14	15.08
891	| hypothetical protein	XF9a_02271		23 kDa	3	2	0.001	-1.01	17.71	17.68	18.17	17.22	16.67	16.65
892	| RTX toxins and related Ca2+-binding proteins	XF9a_02272		219 kDa	74	13	< 0.0001	-1.32	15.19	15.3	15.07	13.93	13.62	13.95
893	| Phospholipase D Active site motif.	XF9a_02274		132 kDa	4	3	0.044	0.39	14.27	14.66	14.4	15	14.54	14.99
894	| (E)-4-hydroxy-3-methyl-but-2-enyl pyrophosphate reductase (IPP and DMAPP forming)	XF9a_02279		35 kDa	8	5	0.00032	-0.37	17.12	16.72	17.16	16.66	16.69	16.49
895	| isoleucyl-tRNA synthetase	XF9a_02281		106 kDa	233	51	0.28	0.03	16.92	16.84	16.83	16.93	16.87	16.85
896	| riboflavin kinase/FMN adenylyltransferase	XF9a_02282		35 kDa	36	9	0.00037	0.28	15.89	15.92	15.73	16.09	16.06	16.21
897	| Obg family GTPase CgtA	XF9a_02285		39 kDa	15	5	< 0.0001	0.62	15.93	15.82	15.62	16.11	16.39	16.75
898	| ribosomal protein L21	XF9a_02287		12 kDa	13	5	< 0.0001	1.22	17.47	17.24	17.5	18.22	18.77	18.89
899	| excinuclease ABC, A subunit	XF9a_02288		107 kDa	8	4	0.006	0.4	15.26	15.46	15.03	15.75	15.43	15.8
900	| hypothetical protein	XF9a_02289		35 kDa	14	7	< 0.0001	0.5	16.01	16.3	16.23	16.62	16.54	16.88
901	| hypothetical protein	XF9a_02290		41 kDa	16	5	0.099	-0.36	13.02	12.65	12.18	12.09	12.14	12.44
902	| GMP synthase (glutamine-hydrolyzing), C-terminal domain or B subunit/GMP synthase (glutamine-hydrolyzing), N-terminal domain or A subunit	XF9a_02291		58 kDa	40	15	0.003	0.13	17.31	17.07	16.88	17.17	17.15	17.36
903	| inosine-5''-monophosphate dehydrogenase	XF9a_02292		52 kDa	43	12	< 0.0001	0.99	16.24	16.35	16.26	17.01	17.31	17.54
904	| 5,10-methylene-tetrahydrofolate dehydrogenase/Methenyl tetrahydrofolate cyclohydrolase	XF9a_02293		31 kDa	6	3	0.001	0.45	15.81	15.68	15.59	16.04	16.16	16.22
905	| UTP-glucose-1-phosphate uridylyltransferase	XF9a_02294		33 kDa	41	9	< 0.0001	0.97	17.48	17.11	16.93	18.09	18.14	18.21
906	| Predicted N-acetylglucosaminyl transferase	XF9a_02297		45 kDa	17	3	0.00064	0.4	12.59	12.84	12.65	13.1	12.9	13.3
907	| integration host factor, beta subunit	XF9a_02299		11 kDa	8	4	0.21	0.15	15.32	15.43	15.56	15.78	15.58	15.45
908	| ribosomal protein S1	XF9a_02300		62 kDa	321	62	< 0.0001	0.31	16.22	16.46	16.61	16.65	16.85	16.79
909	| Peptidylarginine deiminase and related enzymes	XF9a_02304		41 kDa	34	11	< 0.0001	0.26	16.66	16.59	16.58	16.9	16.91	16.91
910	| Predicted amidohydrolase	XF9a_02305		33 kDa	27	11	0.98	0	15.9	15.88	16.07	15.95	16.05	15.89
911	| pheromone shutdown-related protein TraB	XF9a_02306		44 kDa	3	3	0.003	0.57	15.39	15.5	15.56	16.16	15.83	16.19
912	| Glycogen debranching enzyme	XF9a_02307		118 kDa	173	47	0.014	-0.08	16.58	16.76	16.76	16.64	16.59	16.62
913	| Uncharacterized protein conserved in bacteria	XF9a_02311		62 kDa	12	5	0.00067	0.65	14.74	14.06	14.3	15.16	15.12	14.85
914	| segregation and condensation protein B	XF9a_02314		36 kDa	7	5	0.00066	0.43	16	16.45	16.21	16.72	16.59	16.68
915	| pseudouridine synthase	XF9a_02315		53 kDa	33	10	< 0.0001	0.92	15.79	15.61	15.75	16.53	16.61	16.79
916	| periplasmic protein thiol:disulfide oxidoreductases, DsbE subfamily	XF9a_02323		22 kDa	22	9	0.71	0.03	16.96	16.96	17.21	17.07	17.14	17
917	| homoserine O-acetyltransferase	XF9a_02326		41 kDa	5	4	0.47	-0.15	17.39	17.42	17.54	16.7	17.32	17.61
918	| ubiquinone biosynthesis O-methyltransferase	XF9a_02331		27 kDa	16	5	0.83	0.02	16.46	16.47	16.25	16.41	16.23	16.63
919	| Cytosine deaminase and related metal-dependent hydrolases	XF9a_02332		49 kDa	92	16	< 0.0001	-0.34	16.57	16.37	16.88	16.3	16.36	16.13
920	| translation elongation factor P	XF9a_02333		21 kDa	54	11	< 0.0001	-0.89	16.97	16.7	17.38	16.1	16.19	16.03
921	| lysine-2,3-aminomutase-related protein	XF9a_02334		39 kDa	10	4	0.006	0.27	15.69	15.71	15.95	16.08	16.03	16.06
922	| Archaeal fructose-1,6-bisphosphatase and related enzymes of inositol monophosphatase family	XF9a_02336		30 kDa	21	9	0.65	0.12	16.74	16.72	16.2	16.61	16.56	16.85
923	| dethiobiotin synthase	XF9a_02337		29 kDa	8	3	0.33	0.09	16.95	16.92	16.58	16.83	16.81	17.06
924	| hypothetical protein	XF9a_02346		57 kDa	6	3	0.087	-0.41	16.55	16.62	16.89	16.17	16.36	16.34
925	| hypothetical protein	XF9a_02351		11 kDa	14	2	0.001	-0.9	15.68	15.31	15.72	14.49	14.8	14.73
926	Cluster of | phage/plasmid primase, P4 family, C-terminal domain (XF9a_02367)	XF9a_02367 [2]		94 kDa	21	13	< 0.0001	-1.58	17.1	17.1	16.66	15.26	15.18	15.6
926.1	| phage/plasmid primase, P4 family, C-terminal domain	XF9a_00641		94 kDa	18	2	0.001	-2.09	17.31	17.37	16.75	14.96	14.75	15.36
926.2	| phage/plasmid primase, P4 family, C-terminal domain	XF9a_02367		94 kDa	17	2	0.05	-0.99	16.78	16.74	16.58	15.66	15.56	15.85
927	| hypothetical protein	XF9a_02369		11 kDa	55	12	0.09	-0.09	17.19	17.01	17.29	16.98	17.18	17.05
928	| hypothetical protein	XF9a_02379		15 kDa	3	2	0.001	-0.6	16.89	16.73	17.11	16.18	16.39	16.36
929	| Response regulators consisting of a CheY-like receiver domain and a winged-helix DNA-binding domain	XF9a_02398		25 kDa	101	22	< 0.0001	0.23	16.85	16.91	16.85	16.99	17.16	17.1
930	| prepilin-type N-terminal cleavage/methylation domain	XF9a_02403		15 kDa	115	13	0.001	-0.51	17.34	17.2	17.58	16.82	16.73	16.61
931	| prepilin-type N-terminal cleavage/methylation domain	XF9a_02406		15 kDa	43	9	< 0.0001	-2.16	15.2	14.69	15.33	13.02	12.66	13.06
932	| type IV-A pilus assembly ATPase PilB	XF9a_02408		63 kDa	73	22	0.12	0.27	15.63	15.87	15.67	15.79	15.93	16.26
933	| succinyl-CoA synthetase, beta subunit	XF9a_02411		41 kDa	709	59	0.008	-0.24	17.12	17.22	17.4	16.94	17.17	16.86
934	| succinyl-CoA synthetase, alpha subunit	XF9a_02412		30 kDa	729	69	< 0.0001	-0.45	15.43	15.44	15.65	15.01	15.21	14.93
935	| Dipeptidyl aminopeptidases/acylaminoacyl-peptidases	XF9a_02415		92 kDa	390	70	< 0.0001	1.11	15.75	15.71	15.88	16.92	17.05	16.84
936	| DNA gyrase, A subunit	XF9a_02416		99 kDa	51	15	0.94	-0.14	16.48	16.61	16.38	16.35	16.12	16.62
937	| S-methyl-5-thioribose-1-phosphate isomerase	XF9a_02417		38 kDa	5	2	0.001	0.55	15.2	15.34	15.13	15.73	15.71	15.89
938	| Protein of unknown function (DUF3011).	XF9a_02418		26 kDa	4	2	0.012	0.32	16.94	17.05	17.18	17.36	17.48	17.29
939	| EF-P lysine aminoacylase GenX	XF9a_02419		35 kDa	7	4	< 0.0001	0.91	15.67	15.63	15.56	16.66	16.44	16.51
940	| DNA ligase, NAD-dependent	XF9a_02421		91 kDa	4	2	0.03	0.49	15.4	15.48	15	15.92	15.41	16.06
941	| cell division protein ZipA	XF9a_02423		27 kDa	17	7	0.00029	-0.31	16.93	16.99	16.81	16.58	16.49	16.71
942	| chromosome segregation protein SMC, common bacterial type	XF9a_02424		131 kDa	3	2	0.001	2.77	12.95	12.82	12.33	15.27	15.5	15.71
943	| ribosomal protein L9	XF9a_02425		16 kDa	52	15	0.005	0.4	18.17	18.17	18.73	18.57	18.77	18.93
944	| ribosomal protein S18	XF9a_02426		9 kDa	24	6	0.001	0.55	16.83	16.82	16.51	17.21	17.05	17.56
945	| ribosomal protein S6	XF9a_02427		16 kDa	69	17	0.009	0.25	17.75	17.56	17.47	17.45	17.97	17.97
946	| Iron-sulfur cluster assembly accessory protein	XF9a_02428		12 kDa	20	5	< 0.0001	-0.4	17.25	17.13	17.5	16.87	17.01	16.8
947	| asparaginyl-tRNA synthetase	XF9a_02429		53 kDa	32	10	< 0.0001	0.57	16.99	16.66	16.47	17.32	17.11	17.42
948	| ABC-type polysaccharide/polyol phosphate transport system, ATPase component	XF9a_02431		27 kDa	14	4	0.022	-0.54	15.93	15.48	14.88	14.78	14.83	15.09
949	| dihydroorotate dehydrogenase, subfamily 2	XF9a_02433		38 kDa	9	4	0.32	0.13	15.51	15.77	15.5	15.85	15.44	15.91
950	| UDP-N-acetylenolpyruvoylglucosamine reductase	XF9a_02434		39 kDa	51	10	< 0.0001	0.28	15.62	15.55	15.45	15.83	15.8	15.97
951	| 1-hydroxy-2-methyl-2-(E)-butenyl 4-diphosphate synthase	XF9a_02437		45 kDa	55	15	0.00064	-0.18	16.38	16.22	16.11	16.06	15.97	16.16
952	| translation elongation factor Ts	XF9a_02440		31 kDa	431	52	< 0.0001	0.23	17.01	17.01	16.91	17.1	17.18	17.3
953	| ribosomal protein S2, bacterial type	XF9a_02441		29 kDa	70	22	< 0.0001	0.59	16.65	16.5	16.43	16.96	16.99	17.5
954	| Protein-L-isoaspartate carboxylmethyltransferase	XF9a_02446		24 kDa	17	5	0.042	0.26	17.43	17.24	16.89	17.36	17.38	17.64
955	| type I secretion outer membrane protein, TolC family	XF9a_02447		49 kDa	122	34	0.98	0	16	16.45	16.51	16.5	16.26	16.2
956	| UDP-2,3-diacylglucosamine hydrolase	XF9a_02448		28 kDa	17	8	< 0.0001	0.4	15.95	15.77	15.74	16.21	16.14	16.34
957	| exopolyphosphatase	XF9a_02449		56 kDa	5	2	0.001	0.45	15.51	15.68	15.53	16.12	15.81	16.17
958	| phosphate regulon transcriptional regulatory protein PhoB	XF9a_02452		26 kDa	11	5	0.009	0.43	14.8	15.04	14.83	15.4	15.17	15.42
959	| Putative Zn-dependent protease, contains TPR repeats	XF9a_02453		62 kDa	179	36	< 0.0001	-0.58	16.23	16.28	16.33	15.62	15.71	15.73
960	| Glutaredoxin, GrxC family	XF9a_02454		11 kDa	4	2	0.086	-0.24	17.49	17.25	17.65	17.32	17.14	17.22
961	| Isocitrate/isopropylmalate dehydrogenase	XF9a_02457		36 kDa	160	27	0.27	0.06	17.56	17.41	17.24	17.43	17.3	17.65
962	| hypothetical protein	XF9a_02463		55 kDa	10	5	0.001	-0.41	14.98	15.4	15.24	14.74	14.73	14.95
963	| Thioredoxin-like proteins and domains	XF9a_02464		21 kDa	19	6	< 0.0001	0.33	16.14	16.11	16.06	16.31	16.49	16.48
964	| Pterin-4a-carbinolamine dehydratase	XF9a_02465		13 kDa	13	2	0.17	0.21	16.02	16.13	16.2	16.38	16.37	16.24
965	| TonB family C-terminal domain	XF9a_02466		17 kDa	5	2	0.008	-0.61	17	16.64	16.98	16.55	16.18	16.08
966	| ribonuclease, Rne/Rng family	XF9a_02469		126 kDa	85	28	0.00063	0.31	15.07	15.08	15.11	15.24	15.26	15.66
967	| Superoxide dismutase	XF9a_02473		23 kDa	139	32	< 0.0001	0.38	16.71	16.61	16.98	17.14	17.18	17.15
968	| Cold shock proteins	XF9a_02478		8 kDa	102	12	0.54	0.01	16.43	15.96	16.55	16.31	16.49	16.24
969	| Zn-dependent protease with chaperone function	XF9a_02481		31 kDa	9	4	0.002	-0.24	15.61	15.55	15.81	15.35	15.39	15.47
970	| translation elongation factor TU	XF9a_02482 (+1)		43 kDa	1047	91	0.33	0.11	16.3	16.3	16.2	16.37	16.32	16.46
971	| translation elongation factor EF-G	XF9a_02483		78 kDa	787	116	< 0.0001	0.14	16.99	17.1	17.07	17.25	17.18	17.14
972	| ribosomal protein S7, bacterial/organelle	XF9a_02484		17 kDa	49	11	0.001	0.32	16.88	16.58	16.65	16.6	17.03	17.45
973	| ribosomal protein S12, bacterial/organelle	XF9a_02485		15 kDa	35	6	< 0.0001	0.98	18.01	17.69	17.37	18.58	18.38	19.16
974	| DNA-directed RNA polymerase, beta'' subunit, predominant form	XF9a_02486		156 kDa	282	82	0.091	-0.04	16.99	16.87	16.7	16.86	16.43	17.03
975	| DNA-directed RNA polymerase, beta subunit	XF9a_02487		154 kDa	315	73	0.099	-0.04	16.25	16.22	16.06	16.16	15.84	16.4
976	| ribosomal protein L7/L12	XF9a_02488		13 kDa	74	14	0.74	-0.05	17.93	17.66	18.25	18.43	17.64	17.67
977	| Ribosomal protein L10	XF9a_02489		19 kDa	43	11	0.00012	0.31	15.99	15.97	15.77	15.87	16.21	16.6
978	| ribosomal protein L1, bacterial/chloroplast	XF9a_02491		24 kDa	71	19	< 0.0001	0.91	16.39	16.09	16.24	16.88	17.19	17.4
979	| 50S ribosomal protein L11	XF9a_02492		18 kDa	51	12	< 0.0001	0.4	16.01	15.92	15.73	16	16.16	16.67
980	| transcription termination/antitermination factor NusG	XF9a_02493		21 kDa	99	26	0.00092	0.5	16.69	16.77	16.67	17.08	17.19	17.4
981	| GTP-binding protein YchF	XF9a_02501		39 kDa	27	8	< 0.0001	0.64	16.32	16.06	15.79	16.59	16.58	16.95
982	| ribosomal protein L25, Ctc-form	XF9a_02503		23 kDa	49	11	0.00065	0.39	16.97	16.58	16.46	16.84	17.1	17.25
983	| ribose-phosphate pyrophosphokinase	XF9a_02504		35 kDa	5	5	0.4	0.21	16.95	17.04	16.24	16.95	16.73	17.2
984	| 4-diphosphocytidyl-2C-methyl-D-erythritol kinase	XF9a_02506		32 kDa	3	2	0.016	0.28	16.96	17.02	17.31	17.43	17.33	17.37
985	| hypothetical protein	XF9a_02508		67 kDa	65	22	0.002	0.15	15.34	15.15	15.16	15.27	15.4	15.44
986	| peptide chain release factor 1	XF9a_02510		41 kDa	124	22	0.00013	0.17	15.84	15.82	15.96	15.97	16.15	15.99
987	| Predicted hydrolase of the alpha/beta superfamily	XF9a_02512		19 kDa	22	5	0.0089	0.24	15.72	15.72	15.86	15.99	15.98	16.07
988	| Negative regulator of beta-lactamase expression	XF9a_02513		21 kDa	16	3	0.28	0.12	14.83	14.88	15.12	15.23	14.88	15.08
989	| monothiol glutaredoxin, Grx4 family	XF9a_02522		12 kDa	15	3	0.18	0.14	16.9	16.51	16.73	16.74	16.92	16.92
990	| phosphoribosylaminoimidazole carboxylase, PurK protein	XF9a_02523		42 kDa	29	10	< 0.0001	0.74	15.96	16.1	16.02	16.74	16.76	16.79
991	| phosphoribosylaminoimidazole carboxylase, PurE protein	XF9a_02524		17 kDa	27	8	0.026	0.21	14.12	13.94	14.46	14.2	14.58	14.35
992	| Uncharacterized conserved protein	XF9a_02525		10 kDa	10	2	0.75	0.04	16.86	16.62	16.98	16.95	16.86	16.76
993	| Uncharacterized protein conserved in bacteria	XF9a_02526		33 kDa	68	16	0.084	0.05	14.3	14.31	14.85	14.57	14.55	14.57
994	| Putative multicopper oxidases	XF9a_02527		81 kDa	162	44	< 0.0001	2.14	14.75	14.86	14.91	16.7	17.07	17.22
995	| Type IV secretory pathway, VirJ component	XF9a_02528		49 kDa	49	19	0.00025	0.54	16.74	16.71	16.67	17.26	17.26	17.2
996	| Periplasmic glucans biosynthesis protein	XF9a_02530		66 kDa	33	11	0.086	0.11	17.16	17.03	16.97	17.16	17.16	17.17
997	| signal peptide peptidase SppA, 67K type	XF9a_02532		69 kDa	86	20	0.022	0.13	16.66	16.74	17.04	16.78	16.78	17.24
998	| Response regulator containing a CheY-like receiver domain and a GGDEF domain	XF9a_02540		31 kDa	9	5	0.001	0.31	16.6	16.59	16.35	16.79	16.7	17.01
999	| Cell division protein	XF9a_02541		34 kDa	9	4	0.034	0.31	16.3	16.26	15.83	16.56	16.04	16.75
1000	| Predicted ATPase involved in cell division	XF9a_02542		25 kDa	43	8	< 0.0001	0.45	15.45	15.59	15.39	15.85	15.82	16.11
1001	| Superfamily II DNA and RNA helicases	XF9a_02543		60 kDa	8	4	0.001	0.46	16.23	16.27	15.88	16.64	16.19	16.97
1002	| thioredoxin	XF9a_02544		13 kDa	11	3	0.001	0.45	15.44	15.27	15.16	15.57	15.84	15.78
1003	| transcription termination factor Rho	XF9a_02545		63 kDa	67	22	< 0.0001	0.64	14.99	14.98	14.84	15.5	15.4	15.89
1004	| isocitrate dehydrogenase, NADP-dependent, monomeric type	XF9a_02546		81 kDa	737	110	< 0.0001	-0.19	16.85	17	16.91	16.7	16.66	16.74
1005	| C-terminal peptidase (prc)	XF9a_02547		51 kDa	58	14	0.08	0.1	16.46	16.32	16.67	16.54	16.66	16.54
1006	| Membrane-bound metallopeptidase	XF9a_02548		48 kDa	7	3	0.011	0.75	15.12	15.41	15.33	15.79	15.95	16.35
1007	| Predicted aminopeptidases	XF9a_02549		63 kDa	40	13	< 0.0001	0.4	15.9	15.83	15.63	16.11	16.06	16.39
1008	| glutamate synthase small subunit family protein, proteobacterial	XF9a_02552		53 kDa	33	13	0.059	-0.49	16.48	16.2	16.1	15.73	15.61	15.9
1009	| Glutamate synthase domain 2	XF9a_02553		164 kDa	60	20	< 0.0001	-0.43	16.06	16.12	16.09	15.64	15.57	15.73
1010	| TonB-dependent receptor	XF9a_02555		96 kDa	299	65	0.31	-0.07	16.93	16.78	17.29	16.85	17.09	16.84
1011	| Dehydrogenases with different specificities (related to short-chain alcohol dehydrogenases)	XF9a_02562		33 kDa	29	9	0.014	0.16	16.37	16.45	16.07	16.32	16.3	16.76
1012	| Restriction endonuclease S subunits	XF9a_02567		53 kDa	4	2	0.011	0.45	16.67	16.73	16.75	16.99	17.16	17.36
1013	| type I site-specific deoxyribonuclease, HsdR family	XF9a_02571		114 kDa	32	14	0.00046	-0.31	16.25	16.1	15.72	15.8	15.39	15.86
1014	| type I restriction system adenine methylase (hsdM)	XF9a_02574		58 kDa	9	3	0.23	0.15	14.99	14.78	14.54	14.78	14.77	15.19
1015	| Protein of unknown function (DUF3375).	XF9a_02579		58 kDa	6	3	0.31	0.92	14.95	15.47	15.07	16.01	15.89	16.25
1016	| Uncharacterized protein conserved in bacteria	XF9a_02581		130 kDa	4	3	0.007	0.39	15.88	15.9	15.63	16.23	15.92	16.46
1017	| Type I site-specific restriction-modification system, R (restriction) subunit and related helicases	XF9a_02585		116 kDa	9	3	0.69	0.07	16.74	16.67	16.33	16.62	16.25	17.28
1018	| Type I restriction-modification system methyltransferase subunit	XF9a_02588		58 kDa	7	2	0.001	0.42	15.27	15.29	15.34	15.53	15.83	15.82
1019	| Uncharacterized protein conserved in bacteria	XF9a_02593		36 kDa	18	6	0.001	-0.7	16.69	16.64	16.13	15.97	15.46	15.89
1020	| hypothetical protein	XF9a_02598		18 kDa	19	3	0.015	-0.46	14.53	14.16	14.59	13.9	13.86	13.99
1021	| hypothetical protein	XF9a_02602		16 kDa	7	3	0.004	-0.26	16.13	16.21	16.24	15.88	15.96	15.99
1022	| Uncharacterized protein conserved in bacteria	XF9a_02612		11 kDa	12	3	0.62	-0.05	16.21	16.14	16.36	15.97	16.36	16.2
1023	| Uncharacterized protein containing caspase domain	XF9a_02639		101 kDa	5	3	< 0.0001	0.96	15.24	15.35	15.12	16.13	16.17	16.29
1024	| Preprotein translocase subunit YidC	XF9a_02641		64 kDa	10	4	0.43	0.23	14.79	15.11	14.38	15.14	14.38	15.42
1025	| Ribosomal protein L34	XF9a_02643		5 kDa	5	2	0.001	1.36	17.21	16.87	17.17	19.07	18	18.33
	*https://img.jgi.doe.gov/

## Sheet: Table S2 - Secreted
Protein cluster	Identified Proteins (34)	Accession Number	Alternate ID	Molecular Weight	Total Spectrum Count	Exclusive Unique Spectrum Count	Permutation Test (p-value) Benjamini-Hochberg (p < 0.03529)	Log2 Fold Change (Fb7/9a5c)	9a5c_1	9a5c_2	9a5c_3	Fb7_1	Fb7_2	Fb7_3
1	Alpha-S1-casein OS=Bos taurus GN=CSN1S1 PE=1 SV=2	CASA1_BOVIN	CSN1S1	25 kDa	462	50	< 0.0001	-0.75	18.03	17.93	17.6	17.18	17.01	17.04
2	Alpha-S2-casein OS=Bos taurus GN=CSN1S2 PE=1 SV=2	CASA2_BOVIN	CSN1S2	26 kDa	336	62	< 0.0001	-0.55	18.9	19.02	18.36	18.25	18.21	18.18
3	Alpha-lactalbumin OS=Bos taurus GN=LALBA PE=1 SV=2	LALBA_BOVIN	LALBA	16 kDa	18	8	< 0.0001	-0.55	17.96	18.03	17.55	17.35	17.27	17.25
4	Antithrombin-III OS=Homo sapiens GN=SERPINC1 PE=1 SV=1	ANT3_HUMAN	SERPINC1	53 kDa	21	12	< 0.0001	-1.03	19.31	19.33	18.35	17.94	17.91	18.04
5	Bacteriocin OS=Xylella fastidiosa (strain 9a5c) GN=XF_2407 PE=4 SV=1	Q9PAT8_XYLFA	XF_2407	219 kDa	20	5	< 0.0001	-1.53	17.35	17.44	16.5	15.54	15.55	15.47
6	Beta-casein OS=Bos taurus GN=CSN2 PE=1 SV=2	CASB_BOVIN	CSN2	25 kDa	218	44	< 0.0001	-0.79	16.62	16.65	16.32	15.91	15.64	15.66
7	Cationic trypsin OS=Bos taurus PE=1 SV=3	TRY1_BOVIN		26 kDa	21	5	0.003	-0.23	16.79	16.82	16.61	16.58	16.51	16.43
8	Elongation factor Tu OS=Xylella fastidiosa (strain 9a5c) GN=tufA PE=1 SV=3	EFTU_XYLFA	tufA	43 kDa	4	3	0.28	-0.15	18.78	18.04	18.04	17.94	18.09	17.87
9	Ferric enterobactin receptor OS=Xylella fastidiosa (strain 9a5c) GN=XF_2137 PE=3 SV=1	Q9PBK7_XYLFA-DECOY		?	2	2	0.064	-0.37	16.31	16.46	16.31	16.07	15.86	16.02
10	RTX cytotoxin OS=Xylella fastidiosa (strain 9a5c) GN=XF_0668 PE=4 SV=1	Q9PFI9_XYLFA	XF_0668	128 kDa	14	3	< 0.0001	-2.32	17.77	17.89	16.85	15.17	15.11	15.15
11	RTX cytotoxin OS=Xylella fastidiosa (strain 9a5c) GN=XF_1011 PE=4 SV=1	Q9PEL7_XYLFA	XF_1011	173 kDa	14	2	< 0.0001	-1.31	17.14	17.25	16.41	15.65	15.6	15.56
12	Kappa-casein OS=Bos taurus GN=CSN3 PE=1 SV=1	CASK_BOVIN	CSN3	21 kDa	81	20	< 0.0001	-1.23	17.81	17.96	16.91	16.4	16.44	16.2
13	Keratin, type I cytoskeletal 9 OS=Homo sapiens GN=KRT9 PE=1 SV=3	K1C9_HUMAN	KRT9	62 kDa	22	8	0.022	-0.26	14.79	15.49	14.5	14.27	14.84	14.61
14	Keratin, type I cytoskeletal 10 OS=Homo sapiens GN=KRT10 PE=1 SV=6	K1C10_HUMAN	KRT10	60 kDa	26	11	0.003	-0.75	16.48	17.22	15.85	15.34	17.02	15.31
15	Keratin, type I cytoskeletal 15 OS=Ovis aries GN=KRT15 PE=2 SV=1	K1C15_SHEEP	KRT15	49 kDa	4	2	0.21	-0.89	18.37	19.57	17.43	17.03	19.44	16.75
16	Keratin, type II cytoskeletal 1 OS=Homo sapiens GN=KRT1 PE=1 SV=6	K2C1_HUMAN	KRT1	66 kDa	33	16	0.037	-0.37	16.91	17.97	16.35	16.27	17.39	16.37
17	Keratin, type II cytoskeletal 2 epidermal OS=Homo sapiens GN=KRT2 PE=1 SV=2	K22E_HUMAN	KRT2	66 kDa	22	11	0.008	-0.36	15.89	16.84	15.6	15.3	16.39	15.47
18	Outer membrane protein OS=Xylella fastidiosa (strain 9a5c) GN=XF_0343 PE=3 SV=1	Q9PGF9_XYLFA	XF_0343	42 kDa	8	5	< 0.0001	-2.19	16.66	17.1	16.21	14.41	14.59	14.22
19	Peptidoglycan-associated outer membrane lipoprotein OS=Xylella fastidiosa (strain 9a5c) GN=XF_1547 PE=4 SV=1	Q9PD32_XYLFA	XF_1547	16 kDa	5	4	< 0.0001	-1.28	17.3	17.46	16.83	16.07	16.23	16.12
20	Porin O OS=Xylella fastidiosa (strain 9a5c) GN=XF_0321 PE=4 SV=1	Q9PGH9_XYLFA-DECOY		?	3	2	0.055	-0.17	17.93	17.78	17.84	17.65	17.6	17.81
21	Cluster of Serine protease OS=Xylella fastidiosa (strain 9a5c) GN=XF_1026 PE=4 SV=1 (Q9PEK2_XYLFA)	Q9PEK2_XYLFA [2]	XF_1026	95 kDa	15	8	< 0.0001	-3.58	17.71	18.19	17.22	14.03	13.96	14.48
21.1	Serine protease OS=Xylella fastidiosa (strain 9a5c) GN=XF_0267 PE=4 SV=1	Q9PGN1_XYLFA	XF_0267	96 kDa	5	2	0.001	-1.18	16.22	16.33	16.16	14.95	15.05	15.12
21.2	Serine protease OS=Xylella fastidiosa (strain 9a5c) GN=XF_1026 PE=4 SV=1	Q9PEK2_XYLFA	XF_1026	95 kDa	15	5	< 0.0001	-3.65	17.76	18.23	17.24	14.08	14.01	14.55
22	Serum albumin OS=Bos taurus GN=ALB PE=1 SV=4	ALBU_BOVIN	ALB	69 kDa	3307	170	0.59	0	16.88	16.81	16.79	16.87	16.85	16.85
23	Serum albumin OS=Homo sapiens GN=ALB PE=1 SV=2	ALBU_HUMAN	ALB	69 kDa	211	2	0.39	0	17.44	17.4	17.48	17.5	17.49	17.36
24	Autotransporter adhesin XadA3 OS=Xylella fastidiosa (strain 9a5c) GN=XF_1981 PE=4 SV=1	Q9PC04_XYLFA	XF_1981	118 kDa	7	5	< 0.0001	-1.43	16.79	16.99	16.43	15.26	15.18	15.27
25	Autotransporter adhesin XadA1 OS=Xylella fastidiosa (strain 9a5c) GN=XF_1516 PE=4 SV=1	Q9PD63_XYLFA	XF_1516	98 kDa	14	8	0.056	1.66	14.05	14.93	14.62	15.91	15.86	15.94
26	Cluster of Lipase/Esterase OS=Xylella fastidiosa (strain 9a5c) GN=XF_0357 PE=4 SV=1 (Q9PGE5_XYLFA)	Q9PGE5_XYLFA [2]	XF_0357	42 kDa	18	11	0.062	1.71	17.66	17.88	16.31	17.41	17.5	17.47
26.1	Lipase/Esterase LesA OS=Xylella fastidiosa (strain 9a5c) GN=XF_0357 PE=4 SV=1	Q9PGE5_XYLFA	XF_0357	42 kDa	16	5	0.042	1.71	18.05	18.22	16.55	17.99	18.78	18.09
26.2	Lipase/Esterase LesB OS=Xylella fastidiosa (strain 9a5c) GN=XF_0358 PE=4 SV=1	Q9PGE4_XYLFA	XF_0358	43 kDa	7	2	0.016	0.46	16.79	16.88	16.38	17.34	17.27	17.43
27	Cysteine/serine peptidase OS=Xylella fastidiosa (strain 9a5c) GN=XF_0531 PE=4 SV=1	Q9PFX5_XYLFA	XF_0531	37 kDa	8	5	0.003	-1.07	17.71	17.8	16.46	15.94	15.96	15.86
28	Uncharacterized protein OS=Xylella fastidiosa (strain 9a5c) GN=XF_1287 PE=4 SV=1	Q9PDU2_XYLFA	XF_1287	15 kDa	12	8	< 0.0001	-1.44	14.8	14.7	15.12	13.68	12.99	13.45
29	Cysteine/serine peptidase OS=Xylella fastidiosa (strain 9a5c) GN=XF_1434 PE=4 SV=1	Q9PDE5_XYLFA	XF_1434	34 kDa	4	2	0.022	1.88	16.26	16.44	15.61	17.46	16.84	17.77
30	Uncharacterized protein OS=Xylella fastidiosa (strain 9a5c) GN=XF_1577 PE=4 SV=1	Q9P9P2_XYLFA	XF_1577	37 kDa	2	2	0.001	-2.69	16.62	16.67	15.03	13.4	13.76	13.54
31	Dipeptidyl aminopeptidase OS=Xylella fastidiosa (strain 9a5c) GN=XF_2151 PE=4 SV=1	Q9PBJ3_XYLFA	XF_2151	46 kDa	6	4	0.14	-0.35	18.54	18.72	17.77	17.98	18.01	18.09
32	Outer membrane receptor OS=Xylella fastidiosa (strain 9a5c) GN=XF_2237 PE=3 SV=1	Q9PBA7_XYLFA	XF_2237	103 kDa	8	5	< 0.0001	-2.16	17.22	17.73	16.37	14.98	14.92	14.81

## Sheet: Table S3 - Diff abund
Table S3. Complete set of proteins with differential abundance between X. fastidiosa strains Fb7 and 9a5c.
Gene ID	GeneCateg a	Description	FC Log 2 Fb7/9a5c	P-value	Number pept.	% Coverage
Proteins more abundant in strain Fb7
XF0872	IV.A.2	Outer membrane protein W	3.11489	3.87401e-06	7	59
XF1742	VIII.A	Gluconolactonase/LRE family	2.52448	1.53527e-06	4	6
XF2677	I.A.2	L-ascorbate oxidase Aoo	2.36033	1.40045e-05	8	27
XF2392	IV.A.2	Autolytic lysozyme	2.34439	7.57508e-07	5	29
XF0156	III.C.3	Cysteine protease	1.93561	3.58531e-05	11	42
XF1516	VII.F	Adhesin XadA1	1.84682	2.53079e-05	7	10
XF0999	II.A.1	Argininosuccinate synthase	1.7132	1.52071e-06	10	31
XF1123	IV.A.2	Outer membrane protein	1.58904	0.0168348	3	44
XF1744	IX	Oxidoreductase	1.55149	3.74285e-06	6	34
XF0619	VII.C	Periplasmic divalent cation tolerance protein	1.50331	0.00968494	2	7
XF1282	III.C.3	Carboxypeptidase related protein	1.45273	3.02223e-06	3	8
XF0339	VIII.A	TonB-dependent receptor	1.43524	9.90923e-06	9	9
XF1159	III.B.2	50S ribosomal protein L16	1.41147	0.0116687	3	12
XF1745	VIII.A	Alpha/beta-Hydrolases	1.40293	0.000173891	8	14
XF1741	VII.C	Daunorubicin C-13 ketoreductase	1.36904	0.0001329	3	9
XF1165	III.B.2	30S ribosomal protein S14	1.32838	0.00485256	2	27
XF2551	VIII.A	Dipeptidyl aminopeptidase protein 6	1.27662	6.40752e-05	18	35
XF1537	III.B.2	50S ribosomal protein L13	1.21291	0.00254081	2	18
XF1058	I.B.8	Uridylate kinase	1.12032	1.79619e-05	2	12
XF0389	I.D	Two-component system, regulatory protein	1.11415	5.87863e-05	2	37
XF0377	II.D.1	Cytochrome P450-like enzyme	1.10352	2.08666e-05	4	14
XF0358	VIII.B	Lipase/Esterase LesB	1.07203	3.69992e-05	4	2
XF1808	VIII.A	Nucleoid-associated protein	1.03275	0.000990817	2	18
XF1166	III.B.2	30S ribosomal protein S8	1.03201	6.87823e-05	5	12
XF1171	III.B.2	50S ribosomal protein L15	1.02715	0.00728637	4	20
XF0736	III.B.4	Threonyl-tRNA synthetase	1.02637	0.0102015	4	12
XF0988	II.B.2	Dihydroorotase	1.02461	0.000102041	7	22
XF0138	III.C.3	Aminopeptidase A/I	1.01792	0.000499499	9	32
XF1155	III.B.2	50S ribosomal protein L2	1.01701	0.00610929	5	39
XF1210	VII.C	Glutathione S-transferase	1.01247	0.00250249	4	48
XF1896	IV.B	Outer membrane protein P6 precursor	1.00811	0.000311546	6	48
XF1065	I.C.5	Glucose-6-phosphate 1-dehydrogenase	0.990996	0.00701473	2	6
XF0977	I.B.3	Malate oxidoreductase	0.980978	0.000316363	4	15
XF0624	II.A.4	Shikimate 5-dehydrogenase	0.976416	0.00037085	5	21
XF1000	II.A.1	Acetylornithine deacetylase	0.896462	6.9302e-05	4	37
XF0238	III.B.2	30S ribosomal protein S15	0.871579	0.00320616	3	51
XF1050	IV.B	Undecaprenyl pyrophosphate synthetase	0.869512	0.000163567	2	7
XF1152	III.B.2	50S ribosomal protein L3	0.858612	0.0031758	4	27
XF0998	II.A.1	Ornithine carbamoyltransferase	0.8512	3.84021e-05	7	27
XF2372	II.A.2	3-isopropylmalate dehydrogenase	0.846808	0.000599674	7	35
XF1257	III.B.6	Oligoribonuclease	0.826525	0.00347361	2	9
XF1250	I.A.2	Arginine deaminase	0.820461	0.00647403	3	48
XF1021	VIII.A	Uncharacterized protein	0.819414	0.0114731	3	17
XF0205	II.B.1	Phosphoribosylaminoimidazolesuccinocarboxamide synthase	0.808433	0.000402566	8	8
XF1960	III.B.4	Glycyl-tRNA synthetase alpha chain	0.776731	0.00418873	2	7
XF1554	I.C.7	Fumarate hydratase	0.773955	0.000949124	3	16
XF2636	III.B.2	50S ribosomal protein L1	0.758242	0.00451031	6	32
XF0119	VIII.B	Uncharacterized protein	0.753409	0.000677307	3	20
XF2638	III.B.5	Transcription antitermination factor	0.742679	0.000449273	3	59
XF0150	II.B.4	dUTPase	0.737401	0.00093282	2	9
XF0241	VIII.A	Uncharacterized protein	0.737181	0.000116255	5	30
XF2299	IV.C	3-deoxy-manno-octulosonate cytidylyltransferase	0.736679	0.000326462	3	27
XF0026	II.A.4	Phospho-2-dehydro-3-deoxyheptonate aldolase	0.727328	0.0084466	8	38
XF0174	III.C.1	Peptide chain release factor 3	0.721405	0.000416202	3	9
XF0991	III.C.2	DnaK supressor	0.716857	0.00382967	4	20
XF2082	I.C.3	Oxidoreductase	0.699158	0.000253974	6	22
XF0274	I.C.4	6-phosphofructokinase	0.68481	0.00100827	7	12
XF0235	III.C.1	Initiation factor IF-2	0.649864	0.00641442	7	17
XF2430	II.B.1	Inosine-5’-monophosphate dehydrogenase	0.63522	0.000767437	2	5
XF0213	II.A.4	Indole-3-glycerol phosphate synthase	0.63154	0.0180239	5	15
XF0587	II.B.1	5’-phosphoribosyl-5-aminoimidazole synthetase	0.621705	0.000426469	2	23
XF0356	II.D.1	Cytochrome P-450 hydroxylase	0.614489	0.000167138	4	20
XF1379	VII.G	Luciferase	0.613073	0.0124063	4	12
XF2354	II.B.4	Hypoxanthine-guanine phosphoribosyltransferase	0.608609	0.00483078	4	28
XF1063	I.C.5	6-phosphogluconolactonase	0.608543	0.000245281	9	48
XF1043	IV.C	UDP-N-acetylglucosamine acyltransferase	0.606526	0.0103332	2	8
XF0531	VIII.B	Cysteine/serine peptidase	0.592855	0.00687085	2	15
XF1350	I.D	RNA polymerase sigma-70 factor	0.585475	0.004185	2	5
XF1175	III.B.2	30S ribosomal protein S4	0.581314	0.0072234	2	30
Proteins more abundant in strain 9a5c			FC Log 2 Fb7/9a5c	P-value	Number pept.	% Coverage
XF2407	VII.C	RTX bacteriocin	-2.89077	4.87011e-06	4	4
XF2200	VIII.B	Uncharacterized protein	-2.42379	0.000662209	4	19
XF2341	III.C.2	Heat shock protein GrpE	-2.32967	0.000386259	2	35
XF2041	VIII.B	TenA family transcriptional regulator	-2.19878	1.07589e-06	4	32
XF2542	IV.D	Type IV pilin	-1.80297	0.000447187	2	9
XF0550	VIII.A	Porin BtuB	-1.69046	0.00048226	15	34
XF1026	III.C.3	Serine Protease PspB	-1.65547	0.000254917	5	8
XF1981	VII.F	Adhesin XadA3	-1.54069	0.000542691	14	24
XF2283	VIII.B	Metallo-beta-lactamase family protein	-1.50029	0.000284373	9	55
XF2307	VIII.B	Uncharacterized protein	-1.41843	2.9881e-05	2	8
XF0082	IV.A.1	Chaperone protein precursor	-1.4168	0.00164336	10	49
XF1297	II.C	Gluconolactonase precursor	-1.36155	1.03599e-05	3	7
XF1843	I.D	Nitrogen regulatory protein P-II	-1.19853	0.000296316	2	29
XF0942	I.C.7	Malate:quinone oxidoreductase	-1.19162	0.000139852	6	30
XF0372	IV.D	Type IV pilus assembly protein PilP	-1.18378	0.0023013	2	42
XF0611	IV.C	dTDP-glucose 4-6-dehydratase	-1.16753	1.50324e-05	11	37
XF0078	IV.D	Type I pilus adhesin MrkD	-1.09516	0.00128984	6	3
XF0657	I.B.9	Alkaline phosphatase	-1.07193	0.01769	2	8
XF0816	III.C.3	Zn-dependent peptidase	-1.01507	0.000741904	27	60
XF2093	VII.C	Precursor of drug resistance protein	-1.00509	0.00694467	9	38
XF2539	IV.D	Type IV pilin	-1.01024	0.00343823	6	21
XF1010	VIII.B	Uncharacterized protein	-0.990718	0.000199884	2	28
XF2349	VIII.A	Autotransporter beta-domain	-0.966926	0.00832031	6	27
XF0964	VIII.B	Uncharacterized protein	-0.912672	0.0103496	3	65
XF1133	I.D	Tryptophan repressor binding protein	-0.904518	3.60529e-05	2	48
XF0565	VIII.A	Uncharacterized protein	-0.863269	0.00524432	12	59
XF0292	I.C.7	Aconitate hydratase 2	-0.816842	0.000409003	28	58
XF0938	VIII.A	Outer membrane protein assembly factor BamD	-0.802002	0.000613832	9	50
XF2308	VIII.B	Uncharacterized protein	-0.801895	0.00152055	2	6
XF2232	VII.C	Catalase/peroxidase	-0.80141	0.000729562	5	8
XF0418	VII.G	Toluene tolerance protein	-0.796453	0.00556646	8	35
XF1390	I.C.3	Cytochrome O ubiquinol oxidase, subunit II	-0.785293	0.000113795	2	29
XF2174	II.D.10	Thioredoxin	-0.773216	0.0078229	5	34
XF1382	VIII.A	Uncharacterized protein	-0.76466	0.0149202	3	38
XF1231	VIII.A	Uncharacterized protein	-0.764483	0.000526272	9	12
XF0260	I.B.11	Phosphoglucomutase/ phosphomannomutase	-0.72372	0.000115242	10	37
XF2241	III.C.3	Periplasmic protease	-0.707081	0.00052622	10	30
XF1724	IX	Sugar-phosphate dehydrogenase	-0.70065	0.00963718	2	7
XF1535	I.C.7	Citrate synthase	-0.687245	0.00226422	6	39
XF0616	III.C.2	10kDa chaperonin	-0.685276	0.0126833	4	77
XF2049	VI.B	Conjugal transfer protein	-0.682073	0.00380294	2	2
XF0081	IV.D	Type I pilus usher FimD	-0.674055	0.000531348	13	21
XF0371	IV.D	Type IV pilus assembly protein PilO	-0.656307	0.00143692	5	11
XF1232	VIII.B	Uncharacterized protein	-0.650221	0.014021	6	9
XF1298	I.C.3	Electron transfer flavoprotein ubiquinone oxidoreductase	-0.641795	0.00495545	4	10
XF0831	II.A.3	Cysteine synthase	-0.639663	0.0118106	3	35
XF1228	VIII.B	Uncharacterized protein	-0.614851	0.011842	4	15
XF1726	VII.C	2,5-dichloro-2,5-cyclohexadiene-1,4-diol dehydrogenase	-0.610631	0.00942931	6	42
XF1886	II.D.14	Phosphoglycerate mutase	-0.596044	0.00105442	4	39
XF2594	VIII.A	Putative beta-barrel assembly-enhancing protease	-0.587632	0.000561711	9	32
a The biological categorization of the genes was carried out manually, according to the Xylella database http://aeg.lbi.ic.unicamp.br/xf.
b Cleavage signal peptide position as predicted by SignalP 4.1 Server (http://www.cbs.dtu.dk/services/SignalP/).

## Sheet: Table S4 - Corr. matrices 
Table S4. Correlation matrices of samples used for proteomics.
Total cellular extracts
	9a5c_1	9a5c_2	9a5c_3	Fb7_1	Fb7_2	Fb7_3
9a5c_1	1
9a5c_2	0.966528	1
9a5c_3	0.980641	0.961895	1
Fb7_1	0.814588	0.827701	0.810051	1
Fb7_2	0.840658	0.881501	0.844626	0.936029	1
Fb7_3	0.843816	0.853863	0.829639	0.950784	0.970708	1
Secreted extracts
	9a5c_1	9a5c_2	9a5c_3	Fb7_1	Fb7_2	Fb7_3
9a5c_1	1
9a5c_2	0.942283	1
9a5c_3	0.913115	0.833904	1
Fb7_1	0.569296	0.496918	0.620777	1
Fb7_2	0.550104	0.579357	0.54889	0.918866	1
Fb7_3	0.56661	0.501125	0.613344	0.990978	0.90803	1

## Sheet: Table S5 - GO
Table S5. Gene ontology analysis of proteins with differential abundance.
Pathway ID	Description	Count in gene set	False discovary rate
Biological Process (GO)
GO:1901576	organic substance biosynthetic process	28 of 299	0.0060
GO:1901566	organonitrogen compound biosynthetic process	24 of 237	0.0060
GO:1901564	organonitrogen compound metabolic process	26 of 279	0.0060
GO:0071704	organic substance metabolic process	33 of 411	0.0060
GO:0044271	cellular nitrogen compound biosynthetic process	23 of 206	0.0060
GO:0044249	cellular biosynthetic process	28 of 300	0.0060
GO:0044238	primary metabolic process	32 of 369	0.0060
GO:0044237	cellular metabolic process	33 of 403	0.0060
GO:0034645	cellular macromolecule biosynthetic process	18 of 132	0.0060
GO:0019538	protein metabolic process	15 of 122	0.0060
GO:0009987	cellular process	35 of 430	0.0060
GO:0008152	metabolic process	36 of 431	0.0060
GO:0006807	nitrogen compound metabolic process	30 of 371	0.0060
GO:0006518	peptide metabolic process	14 of 90	0.0060
GO:0006412	translation	14 of 89	0.0060
GO:0034641	cellular nitrogen compound metabolic process	25 of 294	0.0088
GO:0010467	gene expression	16 of 149	0.0097
GO:0043170	macromolecule metabolic process	20 of 229	0.0215
Molecular Function (GO)
GO:1901363	heterocyclic compound binding	27 of 259	0.0016
GO:0097159	organic cyclic compound binding	27 of 259	0.0016
GO:0005488	binding	31 of 330	0.0016
GO:0019843	rRNA binding	9 of 38	0.0022
GO:0003735	structural constituent of ribosome	10 of 53	0.0037
GO:0003723	RNA binding	11 of 80	0.0145
GO:0003676	nucleic acid binding	14 of 131	0.0247
Cellular Component (GO)
GO:0005737	cytoplasm	28 of 263	0.00018
GO:0044444	cytoplasmic part	11 of 63	0.00095
GO:0044464	cell part	29 of 341	0.0010
GO:0005840	ribosome	10 of 54	0.0010
GO:0032991	protein-containing complex	11 of 82	0.0022
GO:0044391	ribosomal subunit	4 of 14	0.0096
GO:0015934	large ribosomal subunit	3 of 7	0.0099
KEGG Pathways
xfa01110	Biosynthesis of secondary metabolites	24 of 185	7.35e-05
xfa01130	Biosynthesis of antibiotics	18 of 141	0.00076
xfa01100	Metabolic pathways	34 of 390	0.00076
xfa03010	Ribosome	10 of 54	0.0022
xfa00030	Pentose phosphate pathway	5 of 14	0.0070
xfa01200	Carbon metabolism	9 of 60	0.0123
xfa01230	Biosynthesis of amino acids	11 of 89	0.0134
xfa00220	Arginine biosynthesis	4 of 11	0.0146
xfa01120	Microbial metabolism in diverse environments	11 of 95	0.0166
xfa01503	Cationic antimicrobial peptide (CAMP) resistance	4 of 13	0.0191
UniProt Keywords
KW-0732	Signal	20 of 151	0.0010
KW-0699	rRNA-binding	9 of 38	0.0040
KW-0689	Ribosomal protein	10 of 54	0.0064
KW-0816	Tricarboxylic acid cycle	4 of 10	0.0286
KW-0694	RNA-binding	10 of 72	0.0286
KW-0645	Protease	7 of 36	0.0286
KW-0963	Cytoplasm	20 of 237	0.0346

## Sheet: Table S6 - qPCR
Table S6. Oligonucleotides used for RT-qPCR.
Gene ID	Oligonucleotide primer sequence
XF0872	F-5' GCGTCAGTCTTTGCGGTATAA 3'
	R-5' CAACGCTTAGTGTCACCTACTAC 3'
XF1742	F-5' CCTGCAGACGATCATCCC 3'
	R-5' CCTTGAAGTCGGTGAAGTAGAA 3'
XF2677	F-5' GAAGTGGAGCGTTGGAGATT 3'
	R-5' TCCCGCATCCTCTCTCTTTA 3'
XF0156	F-5' CTCCCAGTTAGAATCCCATTACC 3'
	R-5' TCTTCTCCGACGTTGTTTCC 3'
XF0999	F-5' CCTCACGGTGGCTATCAAAT 3'
	R-5' GGCGAAGAGTTTGTTGAGTTTC 3'
XF1516	F-5' GGGAGTAACAGCCTCGTATTG 3'
	R-5' CACCACTACCCACAGAAACTAC 3'
